# Supplementary material for: Atf3 links loss of epithelial polarity to defects in cell differentiation and cytoarchitecture
Source: PLoS Genet. 2018 Mar 1;14(3):e1007241. doi: 10.1371/journal.pgen.1007241 (PMC5849342; doi:10.1371/journal.pgen.1007241)
Supplement: S1 Dataset — (XLSX) [file pgen.1007241.s014.xlsx]

## Sheet: Description
S1A Dataset All Peaks (n=152). The chromosomal positions (Chromosome, Peak Start, Peak End) of the 152 regions differentially enriched in Atf3 ChIP samples are given .
S1B Dataset Atf3 Peaks (n=112). Results from MEME (Bailey and Elkan, 1994), identifying a consensus Drosophila Atf3 motif in 112 peaks. For each peak containing the Drosophila Atf3 motif, the Chromosome, Start Position, and End Position are given. The location of the motif within a given peak (Atf3 Site within Peak) and the probability of a random string having the same MEME match score or higher…
S1C Dataset Cytoskeleton GO. Genes belonging to at least one of five cytoskeleton gene ontology (GO) terms (actin binding GO_0003779, calponin homology domain IPR_001715, cytoskeletal protein binding GO_0008092, cytoskeleton organization GO_0007010, cytoskeleton GO_0005856) are listed with their CG Number, Gene Symbol, and FlyBase ID. GO terms are arranged in columns. Genes belonging to a given G…

## Sheet: 1A All Peaks (n=152)
Chromosome	Peak Start	Peak End
X	10450	12775
3R	136375	136600
X	155850	155975
3L	217950	218025
3R	229275	229625
2L	435475	435725
4	437050	437325
3L	441675	441775
X	1134300	1134625
X	1135700	1136925
2L	1157550	1158075
3R	1479825	1480100
3L	1794100	1794825
2L	2221475	2221650
X	2690250	2690475
2R	2699775	2700025
2R	2773125	2773400
3R	2892025	2892375
2R	2900950	2901050
3R	2912325	2912825
2R	3454275	3454650
X	3569575	3569750
3R	3586125	3586350
3R	3619625	3619925
3L	4103900	4104275
3L	4122375	4122725
3R	4183300	4183525
3L	4239425	4239875
3R	4468525	4468600
2L	4576725	4576825
3L	4824750	4825050
3R	4856575	4856675
3L	4898625	4898825
2L	5043275	5043525
2L	5111450	5111550
2L	5145450	5145825
3R	5358600	5358875
3R	5359200	5359550
3R	5530050	5530350
2R	5837075	5837500
2R	5987325	5987775
X	6443625	6444050
2L	6610825	6611050
X	6689000	6689200
2L	6966400	6966500
2L	7084675	7084775
2L	7425175	7425425
X	7965600	7965900
X	7966700	7966950
X	7968150	7968275
X	7968475	7968600
2L	8084725	8084875
X	8188400	8189300
2R	8231525	8231675
2L	8233575	8233800
2R	8326150	8326350
3R	8453475	8453575
X	8468825	8468900
3R	8517475	8517750
3L	8621300	8621475
2L	8717900	8718450
2L	8735600	8735850
2L	8740025	8740500
2L	8898575	8898825
X	9825900	9826025
2R	10072650	10072875
2R	10073800	10074150
3R	10124225	10124625
2R	10152750	10153425
3R	10301250	10301325
3R	10394350	10394425
2R	10460425	10460700
2R	10461850	10462850
2R	10463025	10463350
2R	10464425	10464850
X	10630025	10630100
2R	10768775	10768850
2L	10850100	10850225
2R	10879350	10879600
3R	11068875	11069000
2L	11106950	11107100
3R	11118100	11118200
3R	11118550	11118800
3L	11278750	11278825
3L	11344050	11344200
X	11454050	11454250
X	11462450	11462650
X	11462950	11463025
X	11464050	11464375
X	11466750	11467075
3L	11814550	11814625
3L	11911275	11911650
3R	12105850	12105975
3L	12132950	12133025
2R	12158200	12158375
2R	12158600	12159000
X	12364375	12364675
X	12365475	12365550
X	12366125	12366350
X	12800575	12800775
3R	12891175	12891475
2R	12903075	12903425
3R	12942025	12942425
2R	12995525	12995600
2R	12995825	12995925
2R	12998700	12998800
3L	13470225	13470600
3L	13473450	13473750
3R	13508275	13508950
X	13709650	13710100
3R	13785725	13785875
2L	13966825	13967075
3L	14048075	14048225
2R	14177825	14177950
2R	14289375	14289450
X	14733850	14734150
3R	15051350	15051475
2R	15121175	15121350
2R	15306325	15306650
2R	15337200	15337425
2R	15338125	15338450
2R	15379375	15379800
3R	16135075	16135300
2L	16258200	16258375
X	16617375	16617775
3R	16782475	16782625
2L	16798750	16798850
3R	16890850	16891600
2R	16959700	16959800
3L	17332400	17332525
X	17551775	17552075
3R	17682300	17682600
3L	17949525	17949650
X	18265600	18265825
3R	18415125	18415250
2R	18537275	18537425
2R	18625325	18625500
3R	18854400	18854475
2R	18933650	18933750
2R	18959925	18960050
2L	19132375	19132600
2L	19416775	19417025
2L	19548325	19548525
2L	19953000	19953100
2L	20090975	20091175
3R	20145850	20145925
3R	20376825	20376900
3R	20625275	20625525
3R	20744125	20744375
2L	21053000	21053200
3R	26122550	26122675
3R	27413975	27414400

## Sheet: 1B Atf3 Peaks (n=112)
Peak	Chromosome	Start Position	End Position	Atf3 Site within Peak	p-value	5' Flanking Sequence	Atf3 Motif Sequence	3' Flanking Sequence	Associated Genes (Symbols)	Associated Genes (CG Numbers)	Associated Genes (FlyBase ID)	Associated Genes (FlyBase ID)
9	chr3R	16890850	16891600	+460	4.5e-07	AAAACCGAAA	GATGACATCATC	AAACTCAAAA	AnxB9, cortactin	CG5730,CG3637	FBgn0000083	FBgn0025865
51	chr3R	5359200	5359550	+186	3.42e-06	GTGGAGCGTC	GGTGATGTCATC	CCCACTTATT	by	CG9379	FBgn0000244
88	chr3L	17949525	17949650	+7	1.4e-05	GCACCC	CATCACGTCATC	GCTTATTTCA	Eip75B	CG8127	FBgn0000568
22	chr2R	12158600	12159000	+150	1.13e-06	CGCTAATAGG	CATGACGTCATG	GCGCGGCACG	Khc	CG7765	FBgn0001308
60	chr3R	16782475	16782625	+130	4.81e-06	GTACAACTGG	AGTGACGTCATG	CAAGGGCTC	Atpalpha	CG5670	FBgn0002921
75	chr3R	4856575	4856675	+83	8.13e-06	ACATCGAGAT	GATGACCTCATG	AGGGGG	neur	CG11988	FBgn0002932
87	chr2L	8717900	8718450	+316	3.57e-05	AATAATCGAT	GATGAGGTCATA	ACTAATAATA	raw	CG12437	FBgn0003209
94	chr2L	8740025	8740500	+247	1.99e-05	AAAGAGGCGC	GCTTACGTCATT	CATAATATTA	raw	CG12437	FBgn0003209
44	chr3R	11118100	11118200	+20	2.94e-06	CATGTGCGCA	TATGACGTCATT	GCTGAGGGAG	Tm1	CG4898	FBgn0003721
106	chr3R	11118550	11118800	+69	3.87e-05	GATTACAGCA	TATGACGCCATC	GCTCCGCCCT	Tm1	CG4898	FBgn0003721
6	chr3R	2912325	2912825	+273	3.4e-07	CCTCAAAAGT	GATGACGTCATG	CCTGTTTTTT	alphaTub84B	CG1913	FBgn0003884
89	chr2R	15337200	15337425	+199	1.4e-05	TTTTTCAGGG	CATTACGTCACC	TGAACTTTTT	betaTub56D	CG9277	FBgn0003887
20	chr2R	15338125	15338450	+117	1.01e-06	TTTAGGTTAA	AATGACGTCATG	TTTTCTCTTT	betaTub56D	CG9277	FBgn0003887
86	chr2R	18933650	18933750	+39	1.27e-05	TCCCCCGCCG	CCTGACGTCATA	CCTGCCGATG	twi	CG2956	FBgn0003900
12	chr2L	10850100	10850225	+69	4.19e-06	TGATTTTCCA	GGTGACGTCACT	GCGAAAATAC	porin, CG43129	CG6647,CG43129	FBgn0004363	FBgn0262599
97	chr2R	5987325	5987775	+272	2.29e-05	ATAGGACGCC	GATGACGTAATT	TTTTCCGTCT	14-3-3zeta	CG17870	FBgn0004907
99	chr3R	8453475	8453575	+7	2.85e-05	ATCTGC	TGTGACGTCACG	TGCCGTCACA	Vha55	CG17369	FBgn0005671
92	chr3R	26122550	26122675	+94	1.84e-05	ACTCTGAATT	GCTGACATCATA	CTATTATTAT	hdc	CG3454	FBgn0010113
38	chr2L	21053000	21053200	+133	2.42e-06	GCATTTTGAA	AATGACGTCACT	GGGCGGAAGG	betaInt-nu	CG1762	FBgn0010395
39	chr2R	10460425	10460700	+93	2.42e-06	GTGCTCATTG	AATGACGTCACT	TATCTATATA	LamC,ttv	CG10119,CG10117	FBgn0010397	FBgn0265974
30	chr2R	10461850	10462850	+302	1.57e-06	GTGCTTTTGG	CATGACATCATC	GGCCTCGCTC	LamC, ttv	CG10119,CG10117	FBgn0010397	FBgn0265974
61	chr2R	10464425	10464850	+120	4.81e-06	TAACGACGCC	CGTGACGTCACC	ACCCGAGAGG	Lamc, ttv	CG10119,CG10117	FBgn0010397	FBgn0265974
11	chr2R	15121175	15121350	+105	6.49e-07	TCGCTTAGCT	GATGATGTCATC	GAAAATAAAT	cora	CG11949	FBgn0010434
96	chr2R	5837075	5837500	+190	2.14e-05	CTGGCTGCAT	AATGACATCACA	CCAGCGATAA	mef2	CG1429	FBgn0011656
102	chr2R	10768775	10768850	+54	3.57e-05	TGTAAACACC	TATGACATCAGC	TTGGGTGCGG	Cyp6a9	CG10246	FBgn0013771
52	chr3R	12942025	12942425	+251	3.42e-06	TAAGCGCGGC	AATGACATCATT	TTGTTTTGTA	cher	CG3937	FBgn0014141
18	chr3R	17682300	17682600	+57	1.01e-06	TGGCTACTGA	GATGACGTCATA	AATTACATTT	glec	CG6575	FBgn0015229
21	chr2R	2937150	2937200	+14	1.13e-06	CGCCAGTCGA	CATGACGTCATG	GCTTTGAGCG	lbm	CG2374	FBgn0016032
4	chr3R	4183300	4183525	+136	3.4e-07	TTACTCCATC	GATGACGTCATG	GTCATATTCA	stck	CG7954	FBgn0020249
101	chr3R	12891175	12891475	+173	3.3e-05	CTATGGGGGC	TATGATATCATT	CACGGCATTA	Dad	CG5201	FBgn0020493
80	chrX	3569575	3569750	+117	9.67e-06	TTATTACGCC	GCTGACGTCAGC	GACGCCGGCA	Mnt	CG13316	FBgn0023215
1	chr2R	15379375	15379800	+231	5.34e-08	GCTGTTTGTT	GATGACGTCATC	GCTAGCTGCG	Rep	CG8432	FBgn0026378
76	chrX	9825900	9826025	+63	8.13e-06	ACACCAACGT	CGTGATGTCATC	GTTACCGGGA	Idgf4	CG1780	FBgn0026415
109	chrX	1134300	1134625	+125	7.38e-05	TTCGTAAGCT	GCTGATGCCATC	TCGCTCTGCC	CG11403	CG11403	FBgn0026876
57	chr2R	18625325	18625500	+41	4.19e-06	ACAACTCTGG	GATGACATCACT	CATCACTTGC	jbug	CG30092	FBgn0028371
59	chr3L	21210375	21210425	+32	4.81e-06	TTCAAGTCTA	AGTGACGTCATG	ATTTATT	Ilk	CG10504	FBgn0028427
24	chr2L	16258200	16258375	+136	2.42e-06	AATCGTGGAT	GATGATGTCACC	AAGGAGAATT	EndoGI	CG4930	FBgn0028515
23	chr2L	13966825	13967075	+89	8.13e-06	CTGGCACGAT	GATGACCTCATG	GTGATGTCAC	nimb2	CG31839	FBgn0028543
91	chrX	1135700	1136925	+584	1.52e-05	GCCTGCAAGA	TATGATGTCACC	GTCTGTTTAT	atf3	CG11405	FBgn0028550
45	chr2R	2900950	2901050	+25	3.42e-06	ATTGAACTCT	GGTGATGTCATC	GCCGACGCCT	Tsp42Ee	CG10106	FBgn0029506
40	chrX	8468825	8468900	+30	2.78e-06	TATTGTCATT	CATGACGTCACT	AAAAACCGTT	CG12065	CG12065	FBgn0030052
34	chrX	11454050	11454250	+60	2.2e-06	CGCCTGACGT	CATGATGTCATC	GAGTGAGCGG	CG1572, PGRP-SA	CG1572,CG11709	FBgn0030309	FBgn0030310
47	chrX	12800575	12800775	+93	3.42e-06	AAGCTTTGGC	GATGACGTCACA	CGCTGCATTT	mRpL49	CG4647	FBgn0030433
13	chrX	13709650	13710100	+287	6.49e-07	AAATGATGAC	GATGATGTCATC	AGGCGTGCGG	clic	CG10997	FBgn0030529
73	chr2L	7084675	7084775	+63	1.45e-06	AGATTGCCAT	AGTGACGTCATC	GCGACATCTA	Pvf2	CG13780	FBgn0031888
85	chr2L	8233575	8233800	+64	6.49e-07	AATAATAAAG	AATGACGTCATT	CCACGGTCGA	Pvr	CG8222	FBgn0032006
37	chr2L	20090975	20091175	+6	1.16e-05	AGTAC	GATGATCTCATC	CGTACCTGGA	CG10747	CG10747	FBgn0032845
110	chr2R	2773125	2773400	+159	8.42e-05	TTGTAAACAA	AATGACATAATT	GCTTGTCAAC	Spn42De	CG9460	FBgn0033115
7	chr2R	3454275	3454650	+293	4.5e-07	TGCGTTCAAC	GATGACATCATC	GACATTGTGT	vps13, boca	CG2093,CG30498	FBgn0033194	FBgn0004132
84	chr2R	8231525	8231675	+27	1.16e-05	GGCGTGCGCC	AGTGACATCATT	TCGCTATTTC	CG8839	CG8839	FBgn0033717
68	chr2R	8326150	8326350	+165	6.3e-06	AAAATAACTC	GGTGACATCATT	TTGACTAATC	Dyb	CG8529	FBgn0033739
70	chr2R	10152750	10153425	+138	6.3e-06	GACTACCGAC	GATGATGTCATA	AGACGACGCT	CG8547	CG8547	FBgn0033919
58	chr2R	10879350	10879600	+80	4.19e-06	AAAATTTCAA	AATGATGTCATT	TTCACTGCAT	CG7639	CG7639	FBgn0033989
79	chr2R	12903075	12903425	+113	8.13e-06	ATAGCACCAT	TATGACGTCACT	TTTGTTTTGG	Ehbp1	CG15609	FBgn0034180
10	chr2R	12998700	12998800	+28	6.49e-07	TTTGCCGGCA	GCTGACGTCATC	GGTTCTCGGT	CG15611	CG15611	FBgn0034194
71	chr2R	18537275	18537425	+85	6.8e-06	ACCCTGGAGC	TATGATGTCATC	AGCAGCTAGC	nsr, CG3746	CG3875,CG3746	FBgn0034740	FBgn0034755
66	chr3L	4103900	4104275	+227	5.5e-06	ACGTAAGTTG	AATTACGTCATC	GTTTCGAGGG	Fit1	CG14991	FBgn0035498
69	chr3L	4122375	4122725	+159	6.3e-06	TGATGGCATT	GATGATGTCATA	CCGCTTTGTT	Chd64	CG14996	FBgn0035499
72	chr3L	4239425	4239875	+287	6.8e-06	TATTTTAAGG	CATGATGTCATG	TGTTGTCTGT	CG14997	CG14997	FBgn0035515
108	chr3L	4898625	4898825	+151	7.38e-05	TTTCAGTGCT	GATGACCTCAGA	AGTAATATAT	CG13704	CG13704	FBgn0035583
33	chr3L	8621300	8621475	+82	2.2e-06	ACACTCGAAC	GATGACGTCAGC	ACATAACAAT	Zasp66	CG6416	FBgn0035917
111	chr3L	11278750	11278825	+15	0.000129	TTTTCGAAAA	CATTGCGTCATT	TCCAGATGGC	CG6175	CG6175	FBgn0036152
103	chr3L	11344050	11344200	+136	3.57e-05	CCCTTTGCAT	GGTGATGTCACA	AGA	CG6163	CG6163	FBgn0036155
3	chr3L	11911275	11911650	+183	1.91e-07	TTATGCCACA	AATGACGTCATC	ACACCTTGCG	CG11588, CG44837	CG11588,CG44837	FBgn0036221	FBgn0266100
2	chr3L	12132950	12133025	+50	1.91e-07	ATAGCTTGCT	AATGACGTCATC	GATAGAGTAC	Rhogap68f	CG6811	FBgn0036257
48	chr3R	136375	136600	+86	3.42e-06	ATCCAACTGG	AATGACATCATT	CCCAAAAAAA	Vps24	CG9779	FBgn0037231
5	chr3R	1479825	1480100	+159	3.4e-07	TATAACTATC	GATGACGTCATG	TGGGAAGTGC	elm	CG2185	FBgn0037358
8	chr3R	2892025	2892375	+104	4.5e-07	ATACTCAACG	GATGACATCATC	GCTACCAGGC	CG1105	CG1105	FBgn0037465
63	chr3R	3619625	3619925	+123	5.5e-06	CTCGCCAAGT	GATGATGTCACT	GACATCCCAG	CG2641, CG10086	CG2641,CG10086	FBgn0037518	FBgn0037517
81	chr3R	10124225	10124625	+207	9.67e-06	GCGTGTTGGC	CATGACATCACT	ACAATAAATA	CG12207	CG12207	FBgn0038220
35	chr3R	13508275	13508950	+538	2.2e-06	CTATTTATAG	CCTGACGTCATC	GCTTTGTTTA	alt, CG7655	CG18212,CG7655	FBgn0038535	FBgn0038536
62	chr3R	20625275	20625525	+237	5.5e-06	GATACTTAGC	CATGACGTCAGC	GC	Ude	CG18410	FBgn0039226
95	chr3R	20744125	20744375	+143	2.14e-05	GTATGCTCGC	GATGATCTCATT	GTGTTGGAAT	CG11168	CG11168	FBgn0039249
17	chr3R	27413975	27414400	+162	1.01e-06	CAACAATCGG	GATGACGTCATA	CGTATGTATC	CG1635, rod	CG1635,CG1569	FBgn0039854	FBgn0003268
16	chr4	437050	437325	+214	1.01e-06	ATTTACTGGC	CATGACGTCACC	GAGTATTACA	lgs	CG2041	FBgn0039907
112	chr3R	12073175	12073225	+30	0.000178	GCAAATTTGC	GGTTGCGTCACC	TACTTAGCA	tara	CG6889	FBgn0040071
26	chr2L	16798750	16798850	+64	1.16e-05	TTTTCTTTAA	GCTGATGTCATG	CACCTTACAC	Ugt36Bc	CG17932	FBgn0040260
36	chr2L	19548325	19548525	+71	1.45e-06	AATACAGCCA	AGTGACGTCATC	ATTCGGCAAA	Tep4	CG10363	FBgn0041180
29	chr2L	19416775	19417025	+137	2.42e-06	CTGTCTACTT	GATTACGTCATC	TGCTGGGTGT	Pax	CG31794	FBgn0041789
65	chr2R	10073800	10074150	+189	5.5e-06	CGGCTACCGG	TATGACATCATC	CGGGCCGAGG	CG30069	CG30069	FBgn0050069
77	chr3R	18415125	18415250	+47	8.13e-06	GTTTGCCGCT	CGTGATGTCATC	GTTGCTTTAA	Efa6	CG31158	FBgn0051158
90	chr3R	8517475	8517750	+193	1.4e-05	GCCAGCAAAC	AGTGACATCACC	TACCGCCCGT	CG31347, Arp1, Su(fu)	CG31347,CG6174,CG6054	FBgn0051347	FBgn0011745	FBgn0005355
31	chr3R	5530050	5530350	+228	1.93e-06	ATACAACAAC	ACTGACGTCATC	CCAGCTGAGA	unc-115a	CG31352	FBgn0051352
32	chrX	16617375	16617775	+173	1.93e-06	GCAGCGCCAG	AATGATGTCATC	GCCGGTCGTC	CG32572	CG32572	FBgn0052572
105	chrX	10630025	10630100	+7	3.87e-05	CCGTCC	GATGACGTTATT	GATGCCGTAA	CG32676	CG32676	FBgn0052676
49	chr2L	5043275	5043525	+222	3.42e-06	ATTAAATTCA	AATGACATCATT	TTGCGACAGC	CG33995, CG31650	CG33995,CG31650	FBgn0053995	FBgn0031673
54	chr2R	14289375	14289450	+49	4.19e-06	GGAAATATTG	GCTGATGTCATC	TAATTTGGTT	GstE3	CG17524	FBgn0063497
74	chr3L	217950	218025	+19	8.13e-06	TCGTCTGATC	GATGACATCAGC	GAATATAAAT	Kaz1-ORFB, Pyx	CG1220,CG17142	FBgn0063923	FBgn0035113
104	chr2L	8898575	8898825	+99	3.42e-06	TCCCAACGAG	GCTGACATCATC	GAGAGGCCCA	CG34398	CG34398	FBgn0085427
82	chrX	6443625	6444050	+186	1.05e-05	TACTTTTAGA	AATTACGTCATT	GCGGGCAGAG	CG34417	CG34417	FBgn0085446
27	chr2L	19132375	19132600	+158	7.62e-06	CAGCCTGCGC	GGTGACATCACC	TTCTCGTCGG	l(2)37Ce	CG17347	FBgn0086446
100	chr3L	13473450	13473750	+107	2.85e-05	GGACGCAGTG	CATCACGTCACC	AAGCGGAAAA	stv	CG32130	FBgn0086708
107	chr3R	10301250	10301325	+32	4.21e-05	TACTATCATC	AATGAGATCATC	CCATTGCCGC	cv-c	CG34389	FBgn0086901
28	chrX	17551775	17552075	+168	1.45e-06	TGCCACCGAT	GATGACATCATT	CGGTTTTCGT	beta-Spec	CG5870	FBgn0250788
53	chr3L	1794100	1794825	+146	3.42e-06	CAGAGCAAGC	AATGACATCATT	TAGGGGAGAG	alpha-Spec, dlt	CG1977,CG32315	FBgn0250789	FBgn0024510
93	chrX	12364375	12364675	+160	1.84e-05	TGCGCAAAAA	AGTGATGTCATG	TTTGTTGGCT	CG42258	CG42258	FBgn0259143
15	chrX	6689000	6689200	+151	8.25e-07	CCCTGCCAAT	GATGACGTCACT	CGCAGGTGCT	C3G	CG42328	FBgn0259228
25	chrX	155850	155975	+79	1.45e-06	TTTGGGATCG	GATGACATCATT	ATTGCGACCC	CG13377	CG13377	FBgn0261446
42	chr3L	4824750	4825050	+57	2.78e-06	AATCATATGT	GCTGACGTCATG	CGCAGAAACC	Dhc64C	CG7507	FBgn0261797
83	chr2L	8084725	8084875	+103	1.27e-05	GAGAGGAGAC	AATCACGTCATC	CAGCCTGCCA	Bsg	CG31605	FBgn0261822
50	chr2L	5111450	5111550	+53	1.45e-06	AAACTGCCGA	AATGACATCATC	CATCGCTTTG	Msp-300	CG42768	FBgn0261836
55	chr2L	5145450	5145825	+135	1.57e-06	GAATTAAGCT	CATGACATCATC	AGCAGCGGCA	Msp-300	CG42768	FBgn0261836
67	chr3R	15051350	15051475	+50	6.3e-06	GACTTAAACT	CATTACGTCATC	GCCACAGCTG	vib	CG5269	FBgn0262468
43	chr2R	15306325	15306650	+180	2.78e-06	GCCTCTTTTC	GATGATGTCATG	TGAATATTTT	hts	CG43443	FBgn0263391
64	chr3R	229275	229625	+10	5.5e-06	GTTGACACT	AATTACGTCATC	TTTGCGCGCA	lost	CG14648	FBgn0263594
46	chr3R	13785725	13785875	+68	3.42e-06	CACATTAATT	AATGACATCATT	CCCAAGCCGG	cpo	CG31243	FBgn0263995
98	chrX	14733850	14734150	+261	2.47e-05	ACACATGGCT	GCTTACGTCATG	CCGCACCCCC	Flo-2	CG32593	FBgn0264078
78	chr2L	7425175	7425425	+84	1.45e-06	TTCGCTGACG	GATGACGTCACG	TCCTATGTGG	CR43857	CR43857	FBgn0264439
56	chr2L	6966400	6966500	+59	4.19e-06	GGTTCTCAAA	ACTGACGTCATT	TTTTTTTCTT	smt3	CG4494	FBgn0264922
19	chr2R	2699775	2700025	+107	1.01e-06	GTGCTGCCGC	CATGACGTCACC	TTTTTGTTAT	koi	CG18584	FBgn0265003
14	chrX	18265600	18265825	+142	7.17e-07	GCAACGTTGT	CATGACGTCATT	CAACCGAAAT	CrebB	CG6103	FBgn0265784
41	chr3L	14048075	14048225	+130	2.78e-06	GCATGTGATT	GATGACCTCATC	GAGTGTGCG	CG32138	CG32138	FBgn0267795

## Sheet: 1C Cytoskeleton GO
CG Number	Gene Symbol	FlyBase ID	actin binding GO_0003779	calponin homology domain IPR_001715	cytoskeletal protein binding GO_0008092	cytoskeleton organization GO_0007010	cytoskeleton GO_0005856
CG17870	14-3-3zeta	FBgn0004907				x	x
CG1977	alpha-Spec	FBgn0250789	x		x	x	x
CG1913	alphaTub84B	FBgn0003884				x	x
CG5730	AnxB9	FBgn0000083	x		x
CG6174	Arp1	FBgn0011745	x		x	x	x
CG5870	beta-Spec	FBgn0250788	x	x	x	x	x
CG9277	betaTub56D	FBgn0003887				x	x
CG31605	Bsg	FBgn0261822				x	x
CG9379	by	FBgn0000244	x		x	x
CG42328	C3G	FBgn0259228				x
CG32138	CG32138	FBgn0267795	x		x	x
CG34417	CG34417	FBgn0085446	x	x	x		x
CG14996	Chd64	FBgn0035499	x	x	x		x
CG3937	cher	FBgn0014141	x	x	x	x	x
CG11949	cora	FBgn0010434	x		x	x	x
CG3637	Cortactin	FBgn0025865				x	x
CG34389	cv-c	FBgn0086901				x
CG7507	Dhc64C	FBgn0261797				x	x
CG8529	Dyb	FBgn0033739			x
CG15609	Ehbp1	FBgn0034180	x	x	x		x
CG43443	hts	FBgn0263391	x		x	x	x
CG10504	Ilk	FBgn0028427				x
CG30092	jbug	FBgn0028371	x	x	x
CG7765	Khc	FBgn0001308			x	x	x
CG17347	l(2)37Ce	FBgn0086446					x
CG10119	LamC	FBgn0010397				x	x
CG42768	Msp300	FBgn0261836	x	x	x	x	x
CG3875	nsr	FBgn0034740				x
CG31794	Pax	FBgn0041789				x
CG6647	porin	FBgn0004363					x
CG8222	Pvr	FBgn0032006				x
CG8432	Rep	FBgn0026378					x
CG6811	RhoGAP68F	FBgn0036257				x
CG1569	rod	FBgn0003268					x
CG4494	smt3	FBgn0264922				x
CG4898	Tm1	FBgn0003721	x		x		x
CG2956	twi	FBgn0003900				x
CG31352	Unc-115a	FBgn0051352	x		x	x
CG5269	vib	FBgn0262468				x
CG6416	Zasp66	FBgn0035917			x	x
