# Supplementary material for: Atf3 links loss of epithelial polarity to defects in cell differentiation and cytoarchitecture
Source: PLoS Genet. 2018 Mar 1;14(3):e1007241. doi: 10.1371/journal.pgen.1007241 (PMC5849342; doi:10.1371/journal.pgen.1007241)
Supplement: S2 Dataset — (TXT) [file pgen.1007241.s015.txt]

MEME version 4.4

ALPHABET= ACGT

strands: +

Background letter frequencies (from unknown source):
A 0.28400 C 0.21800 G 0.21800 T 0.27900 

MOTIF 1 

log-odds matrix: alength= 4 w= 12 E= 5.1e-127
    -8	   -15	   106	  -180	
   133	   -80	   -44	 -1345	
 -1345	 -1345	 -1345	   184	
 -1345	  -303	   202	  -165	
   179	 -1345	  -361	 -1345	
 -1345	   180	  -361	   -32	
   -18	  -203	   167	 -1345	
 -1345	  -361	 -1345	   181	
  -399	   216	 -1345	  -496	
   182	 -1345	 -1345	 -1345	
 -1345	    -3	  -203	   139	
  -153	   109	   -44	    -1	

letter-probability matrix: alength= 4 w= 12 nsites= 112 E= 5.1e-127
  0.267857	  0.196429	  0.455357	  0.080357	
  0.714286	  0.125000	  0.160714	  0.000000	
  0.000000	  0.000000	  0.000000	  1.000000	
  0.000000	  0.026786	  0.883929	  0.089286	
  0.982143	  0.000000	  0.017857	  0.000000	
  0.000000	  0.758929	  0.017857	  0.223214	
  0.250000	  0.053571	  0.696429	  0.000000	
  0.000000	  0.017857	  0.000000	  0.982143	
  0.017857	  0.973214	  0.000000	  0.008929	
  1.000000	  0.000000	  0.000000	  0.000000	
  0.000000	  0.214286	  0.053571	  0.732143	
  0.098214	  0.464286	  0.160714	  0.276786
