# Supplementary material for: Atf3 links loss of epithelial polarity to defects in cell differentiation and cytoarchitecture
Source: PLoS Genet. 2018 Mar 1;14(3):e1007241. doi: 10.1371/journal.pgen.1007241 (PMC5849342; doi:10.1371/journal.pgen.1007241)
Supplement: S3 Dataset — (XLSX) [file pgen.1007241.s016.xlsx]

## Sheet: FRT82b atf3 RNA-seq
Flybase ID	Gene Symbol	Fold Change FRT82B atf3	p-Value	Atf3 Binding Site? ChIP-seq	Atf3 Binding Site? FIMO/PAVIS	Cytoskeleton GO?	log2 Change Scribble (Bunker et al., 2015)	log2 Change Dlg1 (Bunker et al., 2015)
FBgn0029514	312	1.76	2.6e-05				-	-
FBgn0010339	128up	1.31	0.004162				-	-
FBgn0010340	140up	1.32	0.003992				-	-
FBgn0020238	14-3-3epsilon	-1.16	6.5e-05		Atf3 Site		-	-
FBgn0004907	14-3-3zeta	1.12	0.003912	Atf3 Site	Atf3 Site	Cytoskeleton GO	0.3785	-
FBgn0085802	18SrRNA:CR41548	1	1				-	-
FBgn0267498	18SrRNA:CR45838	1	1				-	-
FBgn0267501	18SrRNA:CR45841	1	1				-	-
FBgn0085813	18SrRNA-Psi:CR41602	-1.02	0.94074				-	-
FBgn0267521	18SrRNA-Psi:CR45861	1	1				-	-
FBgn0004364	18w	1.01	0.923507				-0.493552	-
FBgn0250848	26-29-p	1.01	0.741961				-	-
FBgn0267497	28SrRNA:CR45837	1	1				-	-
FBgn0267504	28SrRNA:CR45844	1	1				-	-
FBgn0085753	28SrRNA-Psi:CR40596	1.21	0.530245				-	-
FBgn0085771	28SrRNA-Psi:CR40741	-1.26	0.376585				-	-
FBgn0085819	28SrRNA-Psi:CR41609	-2.91	0.000312				-	-
FBgn0267508	28SrRNA-Psi:CR45848	-1.93	0.030873				-	-
FBgn0267511	28SrRNA-Psi:CR45851	-2.54	0.002509				-	-
FBgn0267513	28SrRNA-Psi:CR45853	1.53	0.099609				-	-
FBgn0267515	28SrRNA-Psi:CR45855	-2.38	0.003457				-	-
FBgn0267519	28SrRNA-Psi:CR45859	-2.3	0				-	-
FBgn0267520	28SrRNA-Psi:CR45860	-4.65	1e-06				-	-
FBgn0267522	28SrRNA-Psi:CR45862	1	1				-	-
FBgn0260793	2mit	-1.21	0.18223				-	-
FBgn0267496	2SrRNA:CR45836	1	1				-	-
FBgn0267500	2SrRNA:CR45840	1	1				-	-
FBgn0267503	2SrRNA:CR45843	1	1				-	-
FBgn0267524	2SrRNA:CR45864	1	1				-	-
FBgn0085765	2SrRNA-Psi:CR40677	1	1				-	-
FBgn0267510	2SrRNA-Psi:CR45850	1	1				-	-
FBgn0267518	2SrRNA-Psi:CR45858	1	1				-	-
FBgn0053100	4EHP	-1.17	0.007461		Atf3 Site		-	-
FBgn0052016	4E-T	1.01	0.930216		Atf3 Site		-0.40301	-
FBgn0250731	5.8SrRNA:CR40454	1	1				-	-
FBgn0267499	5.8SrRNA:CR45839	1	1				-	-
FBgn0267502	5.8SrRNA:CR45842	1	1				-	-
FBgn0267512	5.8SrRNA:CR45852	1	1				-	-
FBgn0267509	5.8SrRNA-Psi:CR45849	1	1				-	-
FBgn0267514	5.8SrRNA-Psi:CR45854	-1.07	0.633761				-	-
FBgn0267517	5.8SrRNA-Psi:CR45857	1	1				-	-
FBgn0267523	5.8SrRNA-Psi:CR45863	1.2	0.273813				-	-
FBgn0004168	5-HT1A	1.02	0.94291		Atf3 Site		-2.90147	-3.68747
FBgn0263116	5-HT1B	-1.78	0.011205		Atf3 Site		-	-
FBgn0087012	5-HT2A	-1.61	0.120664		Atf3 Site		-	-
FBgn0261929	5-HT2B	-2.76	0.001016		Atf3 Site		-	-
FBgn0004573	5-HT7	-1.25	0.242092		Atf3 Site		-	-
FBgn0259178	5PtaseI	1.4	7e-06				-	-
FBgn0053353	5SrRNA:CR33353	1	1				-	-
FBgn0053354	5SrRNA:CR33354	1	1				-	-
FBgn0053355	5SrRNA:CR33355	1	1				-	-
FBgn0053357	5SrRNA:CR33357	1	1				-	-
FBgn0053358	5SrRNA:CR33358	1	1				-	-
FBgn0053359	5SrRNA:CR33359	1	1				-	-
FBgn0053360	5SrRNA:CR33360	1	1				-	-
FBgn0053361	5SrRNA:CR33361	1	1				-	-
FBgn0053362	5SrRNA:CR33362	1	1				-	-
FBgn0053364	5SrRNA:CR33364	1	1				-	-
FBgn0053365	5SrRNA:CR33365	1	1				-	-
FBgn0053366	5SrRNA:CR33366	1	1				-	-
FBgn0053367	5SrRNA:CR33367	1	1				-	-
FBgn0053368	5SrRNA:CR33368	1	1				-	-
FBgn0053369	5SrRNA:CR33369	1	1				-	-
FBgn0053370	5SrRNA:CR33370	1	1				-	-
FBgn0053372	5SrRNA:CR33372	1	1				-	-
FBgn0053373	5SrRNA:CR33373	1	1				-	-
FBgn0053374	5SrRNA:CR33374	1	1				-	-
FBgn0053375	5SrRNA:CR33375	1	1				-	-
FBgn0053376	5SrRNA:CR33376	1	1				-	-
FBgn0053377	5SrRNA:CR33377	1	1				-	-
FBgn0053378	5SrRNA:CR33378	1	1				-	-
FBgn0053379	5SrRNA:CR33379	1	1				-	-
FBgn0053380	5SrRNA:CR33380	1	1				-	-
FBgn0053381	5SrRNA:CR33381	1	1				-	-
FBgn0053382	5SrRNA:CR33382	1	1				-	-
FBgn0053383	5SrRNA:CR33383	1	1				-	-
FBgn0053384	5SrRNA:CR33384	1	1				-	-
FBgn0053385	5SrRNA:CR33385	1	1				-	-
FBgn0053386	5SrRNA:CR33386	1	1				-	-
FBgn0053387	5SrRNA:CR33387	1	1				-	-
FBgn0053388	5SrRNA:CR33388	1	1				-	-
FBgn0053389	5SrRNA:CR33389	1	1				-	-
FBgn0053390	5SrRNA:CR33390	1	1				-	-
FBgn0053391	5SrRNA:CR33391	1	1				-	-
FBgn0053392	5SrRNA:CR33392	1	1				-	-
FBgn0053393	5SrRNA:CR33393	1	1				-	-
FBgn0053394	5SrRNA:CR33394	1	1				-	-
FBgn0053395	5SrRNA:CR33395	1	1				-	-
FBgn0053396	5SrRNA:CR33396	1	1				-	-
FBgn0053397	5SrRNA:CR33397	1	1				-	-
FBgn0053398	5SrRNA:CR33398	1	1				-	-
FBgn0053399	5SrRNA:CR33399	1	1				-	-
FBgn0053400	5SrRNA:CR33400	1	1				-	-
FBgn0053401	5SrRNA:CR33401	1	1				-	-
FBgn0053402	5SrRNA:CR33402	1	1				-	-
FBgn0053403	5SrRNA:CR33403	1	1				-	-
FBgn0053404	5SrRNA:CR33404	1	1				-	-
FBgn0053405	5SrRNA:CR33405	1	1				-	-
FBgn0053406	5SrRNA:CR33406	1	1				-	-
FBgn0053407	5SrRNA:CR33407	1	1				-	-
FBgn0053408	5SrRNA:CR33408	1	1				-	-
FBgn0053409	5SrRNA:CR33409	1	1				-	-
FBgn0053410	5SrRNA:CR33410	1	1				-	-
FBgn0053411	5SrRNA:CR33411	1	1				-	-
FBgn0053412	5SrRNA:CR33412	1	1				-	-
FBgn0053413	5SrRNA:CR33413	1	1				-	-
FBgn0053414	5SrRNA:CR33414	1	1				-	-
FBgn0053415	5SrRNA:CR33415	1	1				-	-
FBgn0053417	5SrRNA:CR33417	1	1				-	-
FBgn0053418	5SrRNA:CR33418	1	1				-	-
FBgn0053419	5SrRNA:CR33419	1	1				-	-
FBgn0053420	5SrRNA:CR33420	1	1				-	-
FBgn0053421	5SrRNA:CR33421	1	1				-	-
FBgn0053422	5SrRNA:CR33422	1	1				-	-
FBgn0053423	5SrRNA:CR33423	1	1				-	-
FBgn0053424	5SrRNA:CR33424	1	1				-	-
FBgn0053425	5SrRNA:CR33425	1	1				-	-
FBgn0053426	5SrRNA:CR33426	1	1				-	-
FBgn0053427	5SrRNA:CR33427	1	1				-	-
FBgn0053428	5SrRNA:CR33428	1	1				-	-
FBgn0053429	5SrRNA:CR33429	1	1				-	-
FBgn0053430	5SrRNA:CR33430	1	1				-	-
FBgn0053431	5SrRNA:CR33431	1	1				-	-
FBgn0053432	5SrRNA:CR33432	1	1				-	-
FBgn0053433	5SrRNA:CR33433	1	1				-	-
FBgn0053434	5SrRNA:CR33434	1	1				-	-
FBgn0053435	5SrRNA:CR33435	1	1				-	-
FBgn0053436	5SrRNA:CR33436	1	1				-	-
FBgn0053437	5SrRNA:CR33437	1	1				-	-
FBgn0053438	5SrRNA:CR33438	1	1				-	-
FBgn0053439	5SrRNA:CR33439	1	1				-	-
FBgn0053440	5SrRNA:CR33440	1	1				-	-
FBgn0053441	5SrRNA:CR33441	1	1				-	-
FBgn0053442	5SrRNA:CR33442	1	1				-	-
FBgn0053443	5SrRNA:CR33443	1	1				-	-
FBgn0053444	5SrRNA:CR33444	1	1				-	-
FBgn0053445	5SrRNA:CR33445	1	1				-	-
FBgn0053446	5SrRNA:CR33446	1	1				-	-
FBgn0053447	5SrRNA:CR33447	1	1				-	-
FBgn0053448	5SrRNA:CR33448	1	1				-	-
FBgn0053449	5SrRNA:CR33449	1	1				-	-
FBgn0053450	5SrRNA:CR33450	1	1				-	-
FBgn0053451	5SrRNA:CR33451	1	1				-	-
FBgn0053452	5SrRNA:CR33452	1	1				-	-
FBgn0053356	5SrRNA-Psi:CR33356	1	1				-	-
FBgn0053363	5SrRNA-Psi:CR33363	1	1				-	-
FBgn0053371	5SrRNA-Psi:CR33371	1	1				-	-
FBgn0053416	5SrRNA-Psi:CR33416	1	1				-	-
FBgn0041707	7B2	-1.27	0.076953				-	-
FBgn0000003	7SLRNA:CR32864	-1.23	0.480516				-	-
FBgn0261504	7SLRNA:CR42652	-1.21	0				-	-
FBgn0052208	825-Oak	-1.36	0.180354				-	-
FBgn0000008	a	-1.28	0.001828				-0.484128	-
FBgn0011293	a10	-1.29	0.409535				-	-
FBgn0028965	A16	-1.01	0.839448				-0.418926	-
FBgn0011294	a5	1	1		Atf3 Site		-	-
FBgn0023130	a6	1.51	0				-	-
FBgn0027885	Aac11	1.04	0.608386				-	-
FBgn0031791	AANATL2	-1.46	0.184436				-	-
FBgn0031851	Aatf	1.04	0.644433				0.417634	-
FBgn0023129	aay	-1.64	0.000169		Atf3 Site		-	-
FBgn0264442	ab	-1.44	0.000494		Atf3 Site		-	-
FBgn0035244	ABCB7	1.3	0.002647				-	-
FBgn0000014	abd-A	-1.44	0.184247		Atf3 Site		-	-
FBgn0000015	Abd-B	-5.82	0		Atf3 Site		-	-
FBgn0020510	Abi	-1.05	0.307603				-	-
FBgn0000017	Abl	-1.43	2.7e-05		Atf3 Site		-	-
FBgn0000018	abo	1.76	0				-	-
FBgn0036372	Abp1	-1.04	0.335791				-	-0.396635
FBgn0015331	abs	1.09	0.186823				-	-
FBgn0000022	ac	1.17	0.10739				-	-
FBgn0022710	Ac13E	1.06	0.490932		Atf3 Site		-0.411308	-
FBgn0023416	Ac3	-1.07	0.579056		Atf3 Site		-	2.80566
FBgn0004852	Ac76E	-1.94	0.002178		Atf3 Site		4.54859	2.76852
FBgn0024150	Ac78C	-1.24	0.18265		Atf3 Site		-	1.60632
FBgn0011273	Acam	1	1				-	-
FBgn0033246	ACC	-1.16	0.076289		Atf3 Site		1.24898	0.916883
FBgn0012034	AcCoAS	-1.52	0.001971				4.69294	4.2538
FBgn0000024	Ace	-1.41	0.004167		Atf3 Site		-	-
FBgn0016122	Acer	-2.06	0				-0.973193	-
FBgn0027620	Acf	-1.26	0.008323				-0.633648	-0.393899
FBgn0033749	achi	1.23	0.003957		Atf3 Site		-	-
FBgn0000028	acj6	-4.92	0		Atf3 Site		-	-
FBgn0028484	Ack	-1.13	0.020928		Atf3 Site		-	-
FBgn0263998	Ack-like	-1.13	0.031284		Atf3 Site		-	-
FBgn0263198	Acn	-1.06	0.423203				-0.504685	-
FBgn0010100	Acon	-1.04	0.424867				-	-
FBgn0034629	Acox57D-d	-1.68	0.002268		Atf3 Site		-	-1.43906
FBgn0034628	Acox57D-p	1.16	0.01241		Atf3 Site		-	-0.624814
FBgn0014454	Acp1	1	1				-	-
FBgn0051779	Acp24A4	-1.16	0.622404				-	-
FBgn0002855	Acp26Aa	-1.37	0.170378				-	-
FBgn0002856	Acp26Ab	1	1				-	-
FBgn0015583	Acp29AB	-1.31	0.178912				-	-
FBgn0023415	Acp32CD	-1.73	0.015447				-	-
FBgn0267327	Acp33A	-1.07	0.633761				-	-
FBgn0011559	Acp36DE	-1.22	0.488151				-	-
FBgn0034152	Acp53C14a	-10.11	0				-	-
FBgn0034153	Acp53C14b	-4.94	0				-	-
FBgn0053530	Acp53C14c	-3.54	3e-06				-	-
FBgn0015584	Acp53Ea	-3.58	4e-06				-	-
FBgn0083936	Acp54A1	-1.77	0.038109				-	-
FBgn0020509	Acp62F	-1.14	0.66307				-	-
FBgn0015585	Acp63F	-2.43	0.002896				-	-
FBgn0020765	Acp65Aa	-1.67	0.091397				-	-
FBgn0015586	Acp76A	-1.97	0.028563		Atf3 Site		-	-
FBgn0002863	Acp95EF	1	1				-	-
FBgn0263597	Acp98AB	-6.45	0				-	-
FBgn0000032	Acph-1	1.12	0.019148				-	-
FBgn0263120	Acsl	-1.27	0.001179		Atf3 Site		0.452239	-
FBgn0000043	Act42A	1.31	0				-	-
FBgn0000044	Act57B	1	0.983715				-	-
FBgn0000042	Act5C	1.08	0.200453				0.524363	-
FBgn0000045	Act79B	-1.59	0.12673				-	-
FBgn0000046	Act87E	-1.14	0.204831				0.673722	-
FBgn0000047	Act88F	-2.43	9e-06				-	-
FBgn0024913	Actbeta	-1.08	0.37183				-	-
FBgn0000667	Actn	-1.12	0.041487				-0.699456	-0.426241
FBgn0015008	Actn3	-1.31	0.21116				-	-
FBgn0040510	ACXA	-1.23	0.29637		Atf3 Site		-	-
FBgn0040509	ACXB	-1.14	0.425271		Atf3 Site		-	-
FBgn0040508	ACXC	1.15	0.644985		Atf3 Site		-	-
FBgn0040507	ACXD	-1.78	0.001112		Atf3 Site		-	-
FBgn0040506	ACXE	1.02	0.932432				-	-
FBgn0025115	Acyp	-1.53	0.091776				-	-
FBgn0038363	Acyp2	1.25	0.074286		Atf3 Site		-	-
FBgn0037661	Ada	1.35	0.020049				-	-
FBgn0051865	Ada1-1	-1.09	0.718713				-	Inf
FBgn0051866	Ada1-2	-1.14	0.132496				-	-
FBgn0263738	Ada2a	1.3	0.00327				-	-
FBgn0037555	Ada2b	1.28	0.002743		Atf3 Site		0.354982	-
FBgn0030891	Ada3	1.15	0.000106				-	-
FBgn0027619	Adam	1.14	0.023446				-	-
FBgn0038341	AdamTS-A	1.15	0.028025		Atf3 Site		-	1.03302
FBgn0026086	Adar	-1.26	0.028267				-	-
FBgn0028658	Adat1	1.55	1e-06				-	-
FBgn0035039	Adck	1.7	3e-06				-	-
FBgn0026573	ADD1	-1.13	0.057533				-0.417603	-
FBgn0000052	ade2	-1.01	0.760321				-	-
FBgn0000053	ade3	-1.23	0.01959		Atf3 Site		-	-
FBgn0020513	ade5	1.03	0.568253				-0.579179	-
FBgn0036337	AdenoK	1.32	0.001351				-	-
FBgn0000054	Adf1	1.45	0				-0.435377	-
FBgn0036752	Adgf-A	1.13	0.195561				0.852176	-
FBgn0043025	Adgf-A2	-1.38	0.233188				-	-
FBgn0036751	Adgf-B	-1.55	0.089155				-	-
FBgn0038173	Adgf-C	-3.21	3.9e-05				-	-
FBgn0038172	Adgf-D	-2.94	0				-	-
FBgn0033952	Adgf-E	-1.16	0.385709				-	-
FBgn0000055	Adh	1.32	0.344906				-	-
FBgn0000056	Adhr	1	1				-	-
FBgn0052068	Adi1	1.55	3e-06				-0.743733	0.584102
FBgn0038984	AdipoR	1.1	0.088909				-	-0.39697
FBgn0022709	Adk1	1.06	0.565368		Atf3 Site		1.4987	1.54678
FBgn0283494	Adk2	8.1	0				-	-
FBgn0042094	Adk3	-1.12	0.16088				-	-
FBgn0039747	AdoR	-3.12	0.000217		Atf3 Site		-	-
FBgn0000057	adp	1.3	0.001054				-	-
FBgn0033983	ADPS	1.1	0.397816		Atf3 Site		-	-
FBgn0038467	AdSL	1.5	0		Atf3 Site		-	-
FBgn0027493	AdSS	1.27	0.003915				0.756187	0.568066
FBgn0026602	Ady43A	2.2	0				-0.451207	-1.15501
FBgn0005694	Aef1	-1.14	0.010669				-	-0.466642
FBgn0026309	aft	1.17	0.001084				-0.42306	-
FBgn0038223	Afti	1.06	0.51018				-	-
FBgn0015010	Ag5r	-4.69	0		Atf3 Site		-2.15622	-1.67457
FBgn0020508	Ag5r2	-2.96	0.000444				-	-
FBgn0053138	AGBE	1.19	0.021202		Atf3 Site		-	-
FBgn0041171	ago	-1.16	0.040691				-0.508639	-0.745333
FBgn0262739	AGO1	-1.29	0.020443		Atf3 Site		-	-
FBgn0087035	AGO2	-1.14	0.028926		Atf3 Site		-	-
FBgn0250816	AGO3	-1.09	0.525135		Atf3 Site		-0.691431	-
FBgn0024912	agt	1.48	0.004596				1.3186	1.27543
FBgn0014455	Ahcy13	1.23	0.013084				-	-
FBgn0015011	Ahcy89E	-1.55	0.004264				-2.31803	-
FBgn0031392	AIF	1.06	0.260828				-	-
FBgn0033351	AIMP1	1.52	3.7e-05				-	-
FBgn0036515	AIMP2	1.36	0.003856				-	-
FBgn0050185	AIMP3	1.39	0.005198				0.466297	0.542369
FBgn0033754	Ak6	1.71	0				-	-
FBgn0027932	Akap200	-1.11	0.032297		Atf3 Site		-0.461199	-0.44956
FBgn0004552	Akh	-2.3	0.001154				-	-
FBgn0025595	AkhR	-4.24	0				-	-
FBgn0082598	akirin	-1.3	1e-06				-0.389593	-
FBgn0010379	Akt1	-1.11	0.131538		Atf3 Site		-	-
FBgn0000061	al	-1.09	0.299849		Atf3 Site		-3.25359	-3.05717
FBgn0027094	AlaRS	1.18	0.005858				-	-
FBgn0028962	AlaRS-m	1.19	0.000686		Atf3 Site		-	-
FBgn0020764	Alas	1.19	0.003053				-	-
FBgn0260972	alc	1.39	3e-06		Atf3 Site		-	-
FBgn0000064	Ald	1.13	0.048936		Atf3 Site		0.800854	-
FBgn0012036	Aldh	1.88	0.007302				-	-
FBgn0010548	Aldh-III	1.03	0.591222				-	-
FBgn0052076	Alg10	1.14	0.193005				-	-
FBgn0086378	Alg-2	1.43	0		Atf3 Site		-	-
FBgn0261238	Alh	-1.42	6.4e-05				-0.603831	-1.07633
FBgn0013746	alien	1.18	0.00214				-	-
FBgn0086346	ALiX	1.27	0.000868				0.871324	0.613521
FBgn0040505	Alk	-2.67	8e-06				-	-
FBgn0065035	AlkB	1.41	7.8e-05				-	-0.588899
FBgn0283479	Alp1	29.75	0		Atf3 Site		-	-
FBgn0283480	Alp2	-14.36	0		Atf3 Site		-	-
FBgn0016123	Alp4	-1.39	0.18837				-	-
FBgn0086361	alph	1.05	0.28482				-	-
FBgn0031491	alpha4GT1	1.42	6e-06				1.0136	0.561766
FBgn0039378	alpha4GT2	-1.25	0.257582		Atf3 Site		-	-
FBgn0010215	alpha-Cat	-1.02	0.74899				-0.33403	-0.389394
FBgn0029105	alpha-catenin-related	1.08	0.575918		Atf3 Site		-	-
FBgn0025725	alphaCOP	1.09	0.129818				-	-0.460521
FBgn0015568	alpha-Est1	-1.11	0.714029		Atf3 Site		-	-
FBgn0015569	alpha-Est10	-1.27	0.012582		Atf3 Site		-	-
FBgn0015570	alpha-Est2	-26.5	0				-	-
FBgn0015571	alpha-Est3	1.03	0.732898				0.772119	0.869006
FBgn0015572	alpha-Est4	-2.05	1e-06				-	-
FBgn0027934	alpha-Est4aPsi	1.05	0.856904				-	-
FBgn0261393	alpha-Est5	-2.21	2e-06				-	-
FBgn0015574	alpha-Est6	-1.51	0.182731				-	-
FBgn0015575	alpha-Est7	-1.38	0.214093				2.32539	-
FBgn0015576	alpha-Est8	-1.37	0.233869		Atf3 Site		-	-
FBgn0015577	alpha-Est9	2.88	0		Atf3 Site		4.07158	2.49691
FBgn0052865	alphagamma-element:CR32865	-2.21	0.010437				-	-
FBgn0035657	alphaKap4	-1.41	0.205259				-	-
FBgn0259170	alpha-Man-Ia	-1.17	0.001946		Atf3 Site		-	-
FBgn0039634	alpha-Man-Ib	1.17	0.061832		Atf3 Site		-	-
FBgn0051202	alpha-Man-Ic	-5.27	0				-	-2.29917
FBgn0011740	alpha-Man-IIa	1.1	0.017923				-0.806422	-0.937066
FBgn0026616	alpha-Man-IIb	-1.26	0.014625		Atf3 Site		-	-0.423835
FBgn0030007	alpha-PheRS	1.37	0.000764				-	-
FBgn0250791	alphaSnap	1.34	0.000142				0.616079	-
FBgn0250789	alpha-Spec	-1.08	0.331537	Atf3 Site	Atf3 Site	Cytoskeleton GO	-	-
FBgn0003863	alphaTry	-1.78	0.052312				-	-
FBgn0087040	alphaTub67C	-1.37	0.034481		Atf3 Site		-	-
FBgn0003884	alphaTub84B	1.16	0.059577	Atf3 Site	Atf3 Site	Cytoskeleton GO	-	-0.389032
FBgn0003885	alphaTub84D	1.25	0.000308				-0.329882	-0.399647
FBgn0003886	alphaTub85E	1.07	0.376525				-	-
FBgn0031068	Alr	1.51	1.5e-05				0.929064	-
FBgn0039332	alrm	-2.88	0.000592				-	-
FBgn0037116	Als2	1.19	0.020283				-	-
FBgn0038535	alt	-1.06	0.549845	Atf3 Site	Atf3 Site		-	-0.608666
FBgn0004372	aly	-1.1	0.691938		Atf3 Site		-	-
FBgn0000071	Ama	1.04	0.620389				-	-
FBgn0000075	amd	1.06	0.612068				-1.16828	-0.812943
FBgn0086782	amn	-3.41	0				-	-
FBgn0025686	Amnionless	-1.71	0.034548				-	-
FBgn0023179	amon	-1.15	0.066687		Atf3 Site		-	-
FBgn0003270	amos	-3.03	0.000316				-	-
FBgn0052626	AMPdeam	-1.33	0.003341		Atf3 Site		-0.359806	-0.673477
FBgn0027356	Amph	-1.12	0.134815				-0.620782	-0.567187
FBgn0023169	AMPKalpha	1.27	0				-	-
FBgn0038309	Amt	-1.95	0.029937				-	-
FBgn0030328	Amun	-1.29	3e-06		Atf3 Site		-0.477891	-
FBgn0000077	amx	1.72	0.000111				0.743353	0.647437
FBgn0000078	Amy-d	-1.5	0.144423				5.4913	5.45841
FBgn0000079	Amy-p	-3.09	0.000235				5.36911	5.54745
FBgn0020506	Amyrel	-2.63	0.00146		Atf3 Site		-	-
FBgn0011746	ana	1.34	0.001012		Atf3 Site		-3.58131	-4.63728
FBgn0262167	ana1	-1.45	2e-06				-0.454834	-
FBgn0027513	ana2	1.25	0.009248				-	0.444885
FBgn0266111	ana3	1.23	0.029186				-	-
FBgn0012037	Ance	1.12	0.092351				-1.71966	-1.59421
FBgn0032535	Ance-2	-2.58	0		Atf3 Site		-	-
FBgn0032536	Ance-3	4.61	0				3.58081	-
FBgn0033366	Ance-4	-2.49	0.002385		Atf3 Site		-	-
FBgn0035076	Ance-5	-1.3	0.055755		Atf3 Site		1.28414	1.66598
FBgn0030898	Andorra	-1.12	0.470451				-	-
FBgn0016762	angel	1.41	0.010497				-	-
FBgn0011747	Ank	-1.01	0.906264		Atf3 Site		-	-
FBgn0261788	Ank2	-1.51	0.000546		Atf3 Site		-	-
FBgn0028343	Ankle2	1.01	0.874779				-	-
FBgn0000094	Anp	1	1				-	-
FBgn0025111	Ant2	-1.92	0.00047				-	-
FBgn0026268	antdh	-4.58	0				-	-
FBgn0260642	Antp	-7.12	0		Atf3 Site		-	-
FBgn0050488	antr	1.19	0.405656				-	8.08663
FBgn0000084	AnxB10	1.44	0.001747		Atf3 Site		2.08517	-
FBgn0030749	AnxB11	1.16	9e-05				1.01452	-
FBgn0000083	AnxB9	1.4	0	Atf3 Site	Atf3 Site	Cytoskeleton GO	0.885126	0.577056
FBgn0000097	aop	-1.44	0.000172		Atf3 Site		0.464695	-
FBgn0004569	aos	-1.46	0				-	-
FBgn0029512	Aos1	1.31	0.03121				-	-
FBgn0267408	AOX1	3.19	7.2e-05				-	-
FBgn0038348	AOX2	-3.23	0				-	-
FBgn0038349	AOX3	1.51	0.002355				2.81242	2.18694
FBgn0038350	AOX4	1.38	0.043063				3.65413	2.77589
FBgn0267978	ap	-1.84	0				-	-
FBgn0010380	AP-1-2beta	1.17	0.000277				-	-
FBgn0030089	AP-1gamma	-1.18	0.005238		Atf3 Site		-	-
FBgn0024833	AP-1mu	1.16	0.053692				-	-
FBgn0039132	AP-1sigma	1.27	9.1e-05				0.494845	-
FBgn0264855	AP-2alpha	1	0.968689				-	-
FBgn0263351	AP-2mu	1.35	4.2e-05				-	-
FBgn0043012	AP-2sigma	1.34	0.005997				-	-
FBgn0015589	Apc	-1.29	0.003361		Atf3 Site		-	-
FBgn0034231	APC10	1.28	0.018552				-	-
FBgn0026598	Apc2	1.12	0.06916				-0.343936	-
FBgn0052707	APC4	1.26	0.000386				-	-
FBgn0029879	APC7	1.63	0.008804				2.58435	-
FBgn0026150	ApepP	1.21	0.001096				-	-
FBgn0051713	Apf	1	1				-	-
FBgn0031458	aph-1	1.34	1.5e-05				-	-
FBgn0261854	aPKC	-1.28	0.002459		Atf3 Site		-	-
FBgn0040281	Aplip1	1.18	0.041798				-	-
FBgn0087002	apolpp	-2.3	0		Atf3 Site		-	-
FBgn0032136	Apoltp	-2.2	0.000799		Atf3 Site		-	-
FBgn0260941	app	-1.22	0.024844		Atf3 Site		-	-
FBgn0261112	APP-BP1	1.41	0.00017				-	0.407495
FBgn0000108	Appl	-1.54	1e-05		Atf3 Site		0.586495	-
FBgn0000109	Aprt	1.2	0.047242				0.461335	-
FBgn0036111	Aps	-1.34	0				-0.410862	-
FBgn0015903	apt	-1.11	0.289379				2.73789	2.34024
FBgn0033807	AQP	-1.77	0.035243				-	-
FBgn0039598	aqrs	-1.07	0.630405		Atf3 Site		-	-
FBgn0015904	ara	1.12	0.049831		Atf3 Site		-0.75393	-
FBgn0028646	aralar1	-1.01	0.884177		Atf3 Site		-	-0.489013
FBgn0033926	Arc1	-1.2	0.235689		Atf3 Site		3.87122	2.51998
FBgn0033928	Arc2	-1.62	0.001716				2.75072	1.87314
FBgn0038742	Arc42	1.39	0.000837		Atf3 Site		-	-
FBgn0038893	Archease	1.83	9e-06				0.901619	0.825207
FBgn0013749	Arf102F	1.3	0.001119				-	-
FBgn0013750	Arf51F	1.12	0.036459				0.589663	-
FBgn0010348	Arf79F	-1.02	0.690751				-	-0.346392
FBgn0020655	ArfGAP1	1.13	0.062322				-	-
FBgn0037182	ArfGAP3	-1.07	0.186252		Atf3 Site		-	-
FBgn0037884	Arfip	1.17	0.002753				-	-
FBgn0030088	Arfrp1	1.68	0		Atf3 Site		0.567698	-
FBgn0023535	arg	1.44	0.007629				-	-1.47173
FBgn0000116	Argk	1.17	0.170395		Atf3 Site		-1.32573	-2.31316
FBgn0027093	ArgRS	1.33	0		Atf3 Site		-	-
FBgn0037526	ArgRS-m	1.27	0.000301				-	-
FBgn0017418	ari-1	-1.12	0.015063				-	-
FBgn0025186	ari-2	-1.15	0.02485				-0.587696	-0.945322
FBgn0000115	Arl1	1.58	3.7e-05				0.496506	-
FBgn0004908	Arl2	1.18	0.004853				-	-
FBgn0039889	Arl4	1.54	0				-	-
FBgn0035866	Arl5	1.32	0.000334				-	-
FBgn0034446	Arl6	-5.32	0				-	-
FBgn0000117	arm	1.02	0.757704				-	-
FBgn0041164	armi	1.09	0.25818				-0.715184	-0.527178
FBgn0011745	Arp1	1.63	0	Atf3 Site	Atf3 Site	Cytoskeleton GO	0.425141	-
FBgn0031050	Arp10	1.52	0.00013				0.578847	0.600967
FBgn0011742	Arp2	1.15	0.004806		Atf3 Site		-	-0.497069
FBgn0262716	Arp3	1.25	3.7e-05		Atf3 Site		1.03323	-
FBgn0038576	Arp5	1.35	0.000692		Atf3 Site		-	-
FBgn0011743	Arp53D	1.1	0.730606				-	-
FBgn0011741	Arp6	1.16	0.157579				-	-
FBgn0030877	Arp8	1.28	0.007482				-	-
FBgn0001961	Arpc1	1.4	0.012418				1.42207	0.385146
FBgn0032859	Arpc2	1.14	0.001769				0.678922	-
FBgn0038369	Arpc3A	1.2	0.069102				1.07432	0.594417
FBgn0065032	Arpc3B	1.33	0.094293		Atf3 Site		2.00947	-
FBgn0031781	Arpc4	1.23	0.059679				0.664111	-
FBgn0031437	Arpc5	1.34	0.003729				0.805533	-
FBgn0000119	arr	-1.29	0.001479		Atf3 Site		-0.943371	-1.14573
FBgn0000120	Arr1	-2.19	0.004731				-	-
FBgn0000121	Arr2	1.4	0.088553				-	-
FBgn0033062	Ars2	-1.05	0.424104		Atf3 Site		-0.421974	-
FBgn0037834	Art1	1.35	0.002161				-	-
FBgn0031592	Art2	-1.47	0.174059				-	-
FBgn0038306	Art3	1.38	0.000241				-	-
FBgn0037770	Art4	1.01	0.906053		Atf3 Site		-	-
FBgn0038189	Art6	-1.89	0.034107				-	-
FBgn0034817	Art7	1.12	0.200135				-	-
FBgn0032329	Art8	1.04	0.870173				-	-
FBgn0038188	Art9	1.5	0.09322				-	-
FBgn0029095	aru	1.21	0.002403		Atf3 Site		1.20705	0.963984
FBgn0036826	arx	1.3	0.022554				-	1.23944
FBgn0058064	ARY	1	1				-	-
FBgn0050372	Asap	-1.15	0.027962		Atf3 Site		-	-
FBgn0039908	Asator	-1.17	0.066668				-	-
FBgn0035407	Asciz	1.8	1.9e-05				-	-
FBgn0000137	ase	1	0.974309				-	-
FBgn0029094	asf1	1.26	0.000356				-	-
FBgn0005386	ash1	-1.28	0.005225				-0.42114	-0.522212
FBgn0000139	ash2	1.15	0.026061		Atf3 Site		-	-
FBgn0014006	Ask1	-1.08	0.105884				-0.357199	-
FBgn0261004	asl	1.19	0.005271				-	-
FBgn0086443	AsnRS	1.17	0.052251				0.750523	0.574515
FBgn0034177	AsnRS-m	1.36	0.001099				-	-
FBgn0270926	AsnS	-1.16	0.283681		Atf3 Site		-	-
FBgn0000140	asp	-1.06	0.588834		Atf3 Site		-0.520824	-
FBgn0034075	Asph	-1.18	0.26101		Atf3 Site		-	-1.34581
FBgn0034606	ASPP	-1.71	0		Atf3 Site		-	-
FBgn0002069	AspRS	-1.04	0.519841				0.447703	-
FBgn0051739	AspRS-m	1.07	0.248625		Atf3 Site		-	-
FBgn0034793	asrij	1.38	0.039118				1.04038	0.862826
FBgn0015905	ast	1.33	0.000228		Atf3 Site		-	-
FBgn0015591	AstA	-1.47	0.139424		Atf3 Site		-	1.39875
FBgn0266429	AstA-R1	-1.23	0.479993		Atf3 Site		-	-
FBgn0039595	AstA-R2	-1.16	0.572034		Atf3 Site		-	-
FBgn0032336	AstC	-2.21	0.010003		Atf3 Site		-	-
FBgn0032337	AstCC	-1.23	0.246871		Atf3 Site		-	-
FBgn0036790	AstC-R1	1.07	0.771545		Atf3 Site		-	-
FBgn0036789	AstC-R2	-1.01	0.940039		Atf3 Site		-	-
FBgn0020407	asun	-1.03	0.615747				-	-
FBgn0261823	Asx	-1.35	0.000678				-0.620511	-0.536029
FBgn0031876	Atac1	1.87	0				-	0.543888
FBgn0032691	Atac2	1.25	3.3e-05		Atf3 Site		-	-
FBgn0052343	Atac3	1.11	0.008595				-	-
FBgn0039946	ATbp	1.1	0.114148				-	-
FBgn0025720	Ate1	1.18	0.003144				-	-
FBgn0020762	Atet	-1.94	0		Atf3 Site		-	-
FBgn0265193	Atf-2	1.33	1.2e-05				-	-
FBgn0028550	Atf3	21.8	0	Atf3 Site	Atf3 Site		1.68469	1.78832
FBgn0033010	Atf6	1.44	0.000679		Atf3 Site		-	-
FBgn0260945	Atg1	-1.32	5e-06				-0.428258	-0.490671
FBgn0040780	Atg10	1.9	0				-	-
FBgn0030960	Atg101	1.25	0.000704				-	-
FBgn0036255	Atg12	1.55	0.00013				-	-
FBgn0261108	Atg13	1.11	0.043083		Atf3 Site		-	-
FBgn0039636	Atg14	1.17	0.067589				-	-
FBgn0039705	Atg16	1.27	0		Atf3 Site		-	-
FBgn0037363	Atg17	-1.06	0.470924		Atf3 Site		-	-
FBgn0035850	Atg18a	1.06	0.196928				-	-
FBgn0032935	Atg18b	1.18	0.011762				-	-
FBgn0044452	Atg2	-1.15	0.011345		Atf3 Site		-	-
FBgn0036813	Atg3	1.28	0.002104				-	-
FBgn0031298	Atg4a	1.43	0				-	-
FBgn0038325	Atg4b	1.2	0.008366				-	-
FBgn0029943	Atg5	1.42	2e-06				-	-
FBgn0264325	Atg6	1.16	0.071684		Atf3 Site		-	-
FBgn0034366	Atg7	1.17	0.013484		Atf3 Site		-	-
FBgn0052672	Atg8a	-1.23	0				-	-
FBgn0038539	Atg8b	1	1				-	-
FBgn0034110	Atg9	1.33	1e-06		Atf3 Site		0.557548	0.390508
FBgn0032422	atilla	3.21	0				2.38661	2.98582
FBgn0036995	atk	-8.07	0				-	-
FBgn0039213	atl	-1.02	0.694724		Atf3 Site		-	-
FBgn0010750	atms	1.15	0.043421				-	-
FBgn0010433	ato	1.51	0.000872				-	-
FBgn0052446	Atox1	1.36	0.000155				0.377912	-
FBgn0030343	ATP7	-1.04	0.562185		Atf3 Site		-	-
FBgn0037989	ATP8B	1.01	0.917633		Atf3 Site		3.00929	2.17549
FBgn0002921	Atpalpha	-1.31	0.000583	Atf3 Site	Atf3 Site		-	-0.398694
FBgn0020236	ATPCL	1.05	0.273387				-0.420243	-0.451127
FBgn0019644	ATPsynB	1.45	0.002037				-	-
FBgn0010217	ATPsynbeta	1.09	0.251469				-	-
FBgn0036568	ATPsynbetaL	-8.84	0		Atf3 Site		-	-
FBgn0039830	ATPsynC	1.07	0.354429				-	-
FBgn0016119	ATPsynCF6	1.23	0.039857				-	-
FBgn0035585	ATPsynCF6L	1	1				-	-
FBgn0016120	ATPsynD	1.29	0.013193				-	-
FBgn0028342	ATPsyndelta	1.28	0.006545				-	-
FBgn0038224	ATPsynE	1.4	0.003326				-	-
FBgn0051477	ATPsynepsilonL	-2.29	4.4e-05				1.05906	-
FBgn0035032	ATPsynF	1.45	0.000854				-	-
FBgn0010612	ATPsynG	1.47	0.049941		Atf3 Site		-	-
FBgn0020235	ATPsyngamma	1.43	8e-05				-	-
FBgn0031941	ATPsynGL	1.39	0.111455		Atf3 Site		-	-
FBgn0016691	ATPsynO	1.32	0.012454				-	-
FBgn0012042	AttA	-5.82	0				-	-
FBgn0041581	AttB	-3.08	0				-	-
FBgn0041579	AttC	-1.66	0.089028				-	-
FBgn0038530	AttD	-1.77	0.063594				-	-
FBgn0067783	att-ORFA	-1.36	0.012215				-	-
FBgn0067782	att-ORFB	1	1				-	-
FBgn0019637	Atu	1.13	0.017762				-	-
FBgn0029907	Atx-1	-1.38	0.062207				-	-
FBgn0041188	Atx2	-1.32	3e-05				-	-0.495784
FBgn0031420	Atxn7	-1.01	0.822858				-	-0.484935
FBgn0000146	aub	-7.58	0				-	-
FBgn0000147	aurA	1.17	0.108255				-0.805928	-
FBgn0024227	aurB	1.41	0.001418				-	-
FBgn0032104	aust	-1.46	0.1981				-	-
FBgn0037218	aux	-1.14	0.031483				-	-
FBgn0050476	ave	1.42	0.000463				-	-
FBgn0030410	Aven	1.67	0				-	-
FBgn0000150	awd	1.44	0.010291				-	-
FBgn0013751	Awh	-1.01	0.862889		Atf3 Site		-	-
FBgn0026597	Axn	-1.15	0.074223				-0.683481	-0.561764
FBgn0262870	axo	-1.49	0.012328		Atf3 Site		-	-
FBgn0000152	Axs	1.75	0		Atf3 Site		0.530081	-
FBgn0261647	Axud1	-1.12	0.113391				-	-
FBgn0025185	az2	1.11	0.203726				-	0.51642
FBgn0033238	azot	1.08	0.810341				-	-
FBgn0000153	b	-1.14	0.456383				1.86736	0.792289
FBgn0023407	B4	-1.41	1e-06		Atf3 Site		-0.508176	-
FBgn0004587	B52	1.09	0.041902		Atf3 Site		-0.432633	-
FBgn0024897	b6	-1.11	0.559069				-	-
FBgn0038342	B9d1	-1.87	0.039215				-	-
FBgn0261683	B9d2	1	1				-	-
FBgn0004870	bab1	-1.46	0.000323		Atf3 Site		-1.01152	-1.12527
FBgn0025525	bab2	-1.26	0.042657		Atf3 Site		-	-1.37374
FBgn0011300	babo	-1.08	0.313926		Atf3 Site		-	-
FBgn0034724	babos	-1.22	0.055753		Atf3 Site		1.14576	0.837021
FBgn0031453	Bacc	1.01	0.907901				-	-
FBgn0032049	Bace	-2.6	0.001589		Atf3 Site		-	-
FBgn0031977	baf	1.63	0.000301				-	-
FBgn0045866	bai	1.31	0.004218				-	-
FBgn0260960	Baldspot	-1.19	0.023194		Atf3 Site		-	0.621318
FBgn0027889	ball	1.03	0.687505		Atf3 Site		-	-
FBgn0000158	bam	-5.83	0				-	-
FBgn0262451	ban	1	1				-	-
FBgn0004862	bap	-2.29	0.005173				-	-
FBgn0030093	Bap111	1.01	0.827845				-0.414243	-
FBgn0042085	Bap170	-1.1	0.118857				-0.467377	-0.378675
FBgn0025716	Bap55	1.13	0.070194				-0.350038	-
FBgn0025463	Bap60	1.12	0.158013				-0.401996	-
FBgn0037081	barc	-1.02	0.693916				-	-
FBgn0031571	bark	-1.04	0.748623		Atf3 Site		-	-0.544168
FBgn0014127	barr	1.13	0.070674				-0.442008	-
FBgn0000163	baz	-1.71	0				-	-
FBgn0033844	bbc	-1.07	0.213396		Atf3 Site		-	-
FBgn0087007	bbg	-1.68	0		Atf3 Site		-1.72534	-1.15
FBgn0035741	BBS1	-3.19	7.3e-05				-	-
FBgn0033578	BBS4	-1.61	0.057033				-2.32426	-
FBgn0031255	BBS8	-1.15	0.307114		Atf3 Site		1.79189	2.21853
FBgn0024251	bbx	-1.64	0.097646				-	-
FBgn0040239	bc10	1.13	0.049819				0.615263	-
FBgn0039558	BCAS2	1.46	0.000191				-	-
FBgn0000166	bcd	2.18	0.005948				-	-
FBgn0043362	bchs	-1.57	0.000312				-	-
FBgn0026149	BCL7-like	1.11	0.066358				-	-
FBgn0013432	bcn92	1.29	0.004814				0.528557	-
FBgn0038857	Bdbt	1.49	0.000251				-	-
FBgn0034049	bdg	-1.17	0.021041				-	-
FBgn0028482	bdl	-1.18	0.011607		Atf3 Site		-	2.60662
FBgn0052594	be	-1.35	0.010791				-	-
FBgn0015602	BEAF-32	1.34	2e-06				-	-
FBgn0037660	beag	1.17	0.031665				-	-
FBgn0013433	beat-Ia	1.04	0.858337		Atf3 Site		-	-
FBgn0028645	beat-Ib	-1.4	0.195789		Atf3 Site		1.70086	-
FBgn0028644	beat-Ic	-3.05	0.000128				-	-
FBgn0038498	beat-IIa	-3	3e-06		Atf3 Site		-	-
FBgn0038494	beat-IIb	-1.13	0.463982		Atf3 Site		-2.22941	-
FBgn0265607	beat-IIIa	1	1		Atf3 Site		-	-
FBgn0053179	beat-IIIb	-1.35	0.013695				-	-
FBgn0032629	beat-IIIc	-1.39	3.3e-05		Atf3 Site		-	-0.970803
FBgn0039089	beat-IV	-2.62	0.000106		Atf3 Site		-	-
FBgn0038087	beat-Va	-1.92	0.021319				-	-
FBgn0038092	beat-Vb	-2.25	0.007011		Atf3 Site		-	-
FBgn0038084	beat-Vc	-1.62	0.05915				-	-
FBgn0039584	beat-VI	-2.88	8.1e-05		Atf3 Site		-	-
FBgn0250908	beat-VII	-1.38	0.001121		Atf3 Site		-	-
FBgn0036691	beg	2	2e-05				1.13488	0.783237
FBgn0263231	bel	-1.02	0.614534				-0.319636	-0.445901
FBgn0025109	Bem46	1.49	8.3e-05				0.597232	-
FBgn0000173	ben	-1.09	0.007386				-	-
FBgn0040238	Best1	-1.06	0.625466		Atf3 Site		1.49142	1.29277
FBgn0035696	Best2	-1.4	0.000215		Atf3 Site		-	-
FBgn0036492	Best3	-1.07	0.630405				-	-
FBgn0036491	Best4	-1.23	0.437662		Atf3 Site		-	-
FBgn0260857	Bet1	1.43	0.000107				-	-
FBgn0260859	Bet3	1.28	0.001093				-	-
FBgn0260860	Bet5	1.58	0		Atf3 Site		0.520597	0.656179
FBgn0033315	beta3GalTII	1.99	0				0.530379	0.731593
FBgn0027538	beta4GalNAcTA	1.32	0				0.694607	-
FBgn0039625	beta4GalNAcTB	1	1				-	-
FBgn0039258	beta4GalT7	1.94	2e-06				-	-
FBgn0008635	betaCOP	1.03	0.629675				-	-0.442769
FBgn0025724	beta'COP	1.16	0.089779				-	-
FBgn0015000	betaggt-I	-1.01	0.910285				0.845738	0.378834
FBgn0028970	betaggt-II	1.12	0.294669				0.829375	0.590471
FBgn0270927	betaGlu	1.04	0.433706				-	-
FBgn0037215	beta-Man	1.19	0.025024				-1.14792	-
FBgn0030538	betaNACtes1	-1.66	0.084027				-	-
FBgn0030563	betaNACtes2	-1.12	0.470451				-	-
FBgn0052601	betaNACtes3	-1.07	0.630405				-	-
FBgn0030566	betaNACtes4	-1.18	0.34602				-	-
FBgn0262163	betaNACtes5	-1.94	0.031383				-	-
FBgn0052598	betaNACtes6	1	1				-	-
FBgn0039175	beta-PheRS	-1.01	0.862415				-	-0.371
FBgn0250788	beta-Spec	1.08	0.332037	Atf3 Site	Atf3 Site	Cytoskeleton GO	-	-
FBgn0010357	betaTry	-2.41	0.003119				-	-
FBgn0003887	betaTub56D	1.2	0.022945	Atf3 Site	Atf3 Site	Cytoskeleton GO	-0.308969	-0.455613
FBgn0003888	betaTub60D	-1.43	0				-0.811564	-2.84369
FBgn0003889	betaTub85D	-10.47	0				-	-
FBgn0003890	betaTub97EF	1.29	0.019758				-1.74332	-2.56701
FBgn0263107	bft	1	1				-	-
FBgn0083938	BG642163	-1.23	0.29637				-	-
FBgn0250831	BG642167	1	1				-	-
FBgn0047334	BG642312	-1.69	0.08928				-	-
FBgn0013753	Bgb	1.15	0.089345				-0.704486	-
FBgn0004581	bgcn	-1.39	0.105208				-	-
FBgn0027348	bgm	-1.21	0.304304				-	-
FBgn0011758	B-H1	-1.04	0.633132				-1.62359	-2.46681
FBgn0004854	B-H2	1.11	0.225306		Atf3 Site		-1.03421	-1.43833
FBgn0261111	BHD	1.21	0.035625				-	-
FBgn0000179	bi	-1.34	0.000796				-	-
FBgn0035871	BI-1	1.12	0.109801				-	-
FBgn0000180	bib	-1.31	6.9e-05				-0.589889	-1.82078
FBgn0000181	bic	1.12	0.131437				-	0.439689
FBgn0000182	BicC	1	1				-	-
FBgn0000183	BicD	1.05	0.414951		Atf3 Site		-	-
FBgn0014133	bif	-1.12	0.039311				-0.587061	-0.566444
FBgn0038252	BigH1	-1.74	0.066519				-	-
FBgn0039509	bigmax	1.05	0.5815				-	0.491886
FBgn0039282	Bili	-1.78	3e-06		Atf3 Site		-	-
FBgn0045759	bin	-1.55	0.151662				-	-
FBgn0024491	Bin1	1.61	7.1e-05				-0.331705	-
FBgn0263144	bin3	-1.3	6.3e-05				-0.59421	-0.447131
FBgn0026263	bip1	1.3	0.005636				-1.52803	-1.87768
FBgn0026262	bip2	1.16	0.126352				-	-
FBgn0010520	Bka	1.36	0.013749				0.361376	-
FBgn0035608	blanks	-1.03	0.834138				-	-
FBgn0035625	Blimp-1	1.09	0.709189		Atf3 Site		-4.92428	-10.2756
FBgn0002906	Blm	1.21	0.026756				-	-
FBgn0050077	Blos1	1.46	4e-06				-	-
FBgn0036118	Blos2	1.58	0.001799				-	-
FBgn0085284	Blos3	3.09	0				-	-
FBgn0036105	Blos4	1.49	0.001904				-	-
FBgn0027660	blot	-1.09	0.120624				0.337262	-
FBgn0004133	blow	1.12	0.038428		Atf3 Site		0.485078	-
FBgn0038387	blp	1.28	0.053247				0.593947	-
FBgn0283709	blue	1.04	0.600769				-	-
FBgn0011211	blw	1.02	0.601582				-	-
FBgn0036199	Bmcp	-1	0.965624		Atf3 Site		-	0.853963
FBgn0036449	bmm	-4.61	0		Atf3 Site		2.74027	2.25671
FBgn0001090	bnb	-1.99	0				-	-
FBgn0004389	bnk	-1.68	0.089827				-	-
FBgn0014135	bnl	-1.2	0.034204		Atf3 Site		3.42141	-
FBgn0040487	BobA	-2.35	0.003925		Atf3 Site		-	-
FBgn0004132	boca	1.22	0.065544	Atf3 Site			-	-
FBgn0037719	bocks	1.36	0				0.49652	-
FBgn0039560	BOD1	-1.1	0.068355		Atf3 Site		-0.423277	-
FBgn0040388	boi	-1.31	2e-06				-	-
FBgn0011206	bol	-2.77	0		Atf3 Site		-	-0.770337
FBgn0050362	boly	-1.79	0.045466				-	-
FBgn0023097	bon	-1.29	0.012097				-0.32885	-0.524155
FBgn0260942	bond	-1.52	0.082939				1.02418	1.03386
FBgn0026261	bonsai	1.26	0.036327				-	-
FBgn0040237	bor	1.14	0.026238				0.655495	-
FBgn0259791	bora	1.43	0.00177				-	-
FBgn0032105	borr	1.79	0				-	-
FBgn0000206	boss	-1.05	0.582509		Atf3 Site		-	-
FBgn0027535	botv	1.64	0				-	-
FBgn0261284	bou	1.55	7e-06				-	-
FBgn0004893	bowl	-1.61	0				-1.29283	-0.8601
FBgn0037205	BoYb	-1.01	0.984403				-	-
FBgn0283451	br	-1.4	0.005155		Atf3 Site		-	-
FBgn0283451	br	-1.32	0.016168		Atf3 Site		-	-
FBgn0033155	Br140	-1.03	0.530609				-0.384012	-
FBgn0010300	brat	-1.82	0		Atf3 Site		-0.532459	-
FBgn0050169	Brca2	1.64	0				-	-
FBgn0000216	Brd	1.48	0.011824				0.480013	-
FBgn0039654	Brd8	1.02	0.677332		Atf3 Site		-	-
FBgn0086694	Bre1	-1.1	0.093431				-0.610992	-0.541267
FBgn0038499	Brf	-1.08	0.137256		Atf3 Site		-	-
FBgn0024250	brk	-1.38	0.00063				-	-
FBgn0000212	brm	-1.24	0.002644				-0.592998	-0.58884
FBgn0030434	Brms1	1.22	0.025696				-	-
FBgn0000221	brn	1.4	0.004846				0.518546	-
FBgn0013755	Bro	-7.03	0				-	-
FBgn0259246	brp	-1.65	0.001108		Atf3 Site		-2.53602	-
FBgn0000114	bru1	-1.13	0.439813		Atf3 Site		-	-
FBgn0262475	bru2	-1.43	0.046749		Atf3 Site		2.95356	1.93094
FBgn0264001	bru3	-1.59	0.000488		Atf3 Site		-	-
FBgn0266717	Bruce	-1.22	0.126017		Atf3 Site		-	-
FBgn0261787	brun	-1.16	0.026503				-	-
FBgn0036874	brv1	-2.22	0.009416				-	-
FBgn0036712	brv2	-1.56	0				-	-
FBgn0040333	brv3	-1.01	0.975956				-	-
FBgn0011785	BRWD3	-1.13	0.113188		Atf3 Site		-0.391184	-
FBgn0004101	bs	1.03	0.606192		Atf3 Site		-2.2558	-2.41657
FBgn0032679	bsf	1.25	3e-06		Atf3 Site		-	-
FBgn0261822	Bsg	-1.16	0.036848	Atf3 Site	Atf3 Site	Cytoskeleton GO	0.649378	-
FBgn0000227	Bsg25A	1.01	0.950357				-	-
FBgn0000228	Bsg25D	-1.01	0.810736				-	-
FBgn0000529	bsh	-4.79	0		Atf3 Site		-	-
FBgn0000229	bsk	1.1	0.001586				-	-
FBgn0005666	bt	1.06	0.80652		Atf3 Site		-	-
FBgn0030228	BTBD9	1.05	0.466677				-	-
FBgn0263108	BtbVII	-1.25	0.005539		Atf3 Site		-	-
FBgn0000233	btd	-1.03	0.841753		Atf3 Site		-1.20399	-
FBgn0030501	BthD	1.21	0.154213				-	0.725673
FBgn0003502	Btk29A	-1.47	0		Atf3 Site		-	-
FBgn0005592	btl	-3.09	0				-0.88519	-
FBgn0014949	btn	-3.17	3e-06				-	-
FBgn0029848	Btnd	-3.11	3.8e-05				-	-
FBgn0266756	btsz	-1.38	0.001656		Atf3 Site		-	-
FBgn0023096	btv	-1.26	0.051815				-	-
FBgn0045862	btz	1.06	0.201627		Atf3 Site		-	-
FBgn0031696	Bub1	-1.31	0.000224				-0.404412	-
FBgn0025457	Bub3	1.08	0.165655				-0.730775	-0.404272
FBgn0263855	BubR1	1.02	0.829649		Atf3 Site		-0.4716	-
FBgn0040491	Buffy	-1.21	0.094153		Atf3 Site		1.54359	-
FBgn0032248	Bug22	1.41	9.5e-05				-	-
FBgn0032600	BuGZ	-1.11	0.119741		Atf3 Site		-0.34602	-
FBgn0259176	bun	-1.85	0		Atf3 Site		-	-
FBgn0000239	bur	-1.02	0.532089				-	-
FBgn0038901	Burs	-3.19	0.000161				-	-
FBgn0031150	bves	-1.45	1e-06				-	-
FBgn0000241	bw	-13.78	0		Atf3 Site		-	-
FBgn0045064	bwa	1.36	2.2e-05				-	-
FBgn0265598	Bx	-1.21	0.017321				-	-
FBgn0004856	Bx42	1.17	0.058412				-	-
FBgn0020556	bxd	1.05	0.825366				-	-
FBgn0000244	by	-1.14	0.130357	Atf3 Site	Atf3 Site	Cytoskeleton GO	0.894877	1.05391
FBgn0011723	byn	1.09	0.651644		Atf3 Site		-	-
FBgn0010292	bys	1.38	0.000129		Atf3 Site		-	-
FBgn0028525	c(2)M	-2.73	1.7e-05				-	-
FBgn0000246	c(3)G	-1.17	0.110378				-0.88911	-
FBgn0040236	c11.1	-1.03	0.699485				0.815444	-
FBgn0040235	c12.1	1.2	0.07759				-	-
FBgn0040234	c12.2	-1.02	0.817499		Atf3 Site		-	-
FBgn0004863	C15	1.23	0.052531				-1.00034	-
FBgn0032078	C1GalTA	1.03	0.548204		Atf3 Site		-0.842757	-0.665458
FBgn0259228	C3G	-1.16	0.06551	Atf3 Site	Atf3 Site	Cytoskeleton GO	-	-
FBgn0021742	C901	-2.37	8e-06				-	-
FBgn0000247	ca	-1.17	0.089592				-0.336638	-
FBgn0001991	Ca-alpha1D	-1.51	0.02038				-	-
FBgn0264386	Ca-alpha1T	-2.19	0.000335		Atf3 Site		-	-
FBgn0259822	Ca-beta	-1.46	0.010284		Atf3 Site		0.678095	1.34864
FBgn0025678	CaBP1	1.26	0.008841		Atf3 Site		-	-
FBgn0263111	cac	-1.81	3.9e-05		Atf3 Site		-	3.42849
FBgn0000250	cact	-1.24	9e-06				-	-
FBgn0031114	cactin	1.24	0.001691				0.420864	-
FBgn0000251	cad	-8.94	0		Atf3 Site		-	-
FBgn0036715	Cad74A	-1.2	0.029061				-0.877543	-
FBgn0261053	Cad86C	-1.65	1e-06				-1.24287	-0.602592
FBgn0037963	Cad87A	-1.31	0.002723		Atf3 Site		-0.467259	-0.864265
FBgn0038247	Cad88C	-1.25	0.016499				-	-
FBgn0038439	Cad89D	-1.52	0.154658		Atf3 Site		-	-
FBgn0022800	Cad96Ca	-1.23	0.006048		Atf3 Site		0.596164	-
FBgn0039294	Cad96Cb	-1.11	0.292684				1.29763	0.53747
FBgn0039709	Cad99C	-1.25	0.001895		Atf3 Site		-0.341478	-
FBgn0015609	CadN	-1.62	0.000207		Atf3 Site		-	-
FBgn0262018	CadN2	-1.73	0.071552				4.73509	1.9195
FBgn0053653	Cadps	-1.5	0.001525		Atf3 Site		-	-2.41992
FBgn0033526	Caf1-105	1.11	0.305192				-	-
FBgn0030054	Caf1-180	-1.03	0.756246				-	-
FBgn0263979	Caf1-55	1.15	0.00933				-	-
FBgn0017414	cag	1.63	1e-06				-	-
FBgn0027844	CAH1	-1.05	0.818582				-	-
FBgn0027843	CAH2	-1.36	0.000767				3.45375	2.53542
FBgn0037646	CAHbeta	-1.17	0.339013		Atf3 Site		1.75134	2.18992
FBgn0039486	caix	-4.7	0		Atf3 Site		-	-
FBgn0038478	cal1	1.13	0.043639				-	-
FBgn0012051	CalpA	1.01	0.906374		Atf3 Site		1.23321	1.10776
FBgn0025866	CalpB	-1.05	0.537326				0.453609	-
FBgn0260450	CalpC	-1	0.94263				-0.3196	-
FBgn0005585	Calr	1.07	0.371707				-	-0.46763
FBgn0039928	Cals	-1.04	0.634852				-	-
FBgn0013995	Calx	-3.26	0		Atf3 Site		-	-
FBgn0262166	calypso	1.16	0.011874				-	-
FBgn0000253	Cam	-1.33	0		Atf3 Site		0.371499	-
FBgn0016126	CaMKI	-1.15	0.037058		Atf3 Site		-	-
FBgn0264607	CaMKII	-1.33	0.001402				-	-
FBgn0259234	Camta	-1.43	0.003462		Atf3 Site		-	-
FBgn0011569	can	-1.67	0.093694		Atf3 Site		-	-
FBgn0040233	cana	1.01	0.946504		Atf3 Site		-	-
FBgn0010015	CanA1	-1.24	0.316404				-	-
FBgn0267912	CanA-14F	-1.64	0		Atf3 Site		-	-
FBgn0010014	CanB	-1.06	0.582733				-	-
FBgn0015614	CanB2	1.03	0.503837				-	-
FBgn0027568	Cand1	1	0.989799				-0.466191	-0.482726
FBgn0033504	CAP	-1.17	0.045465		Atf3 Site		2.22202	1.63531
FBgn0039722	Capa	-8.67	0				-	-
FBgn0037100	CapaR	-1.19	0.564276		Atf3 Site		2.20517	-
FBgn0039680	Cap-D2	1.11	0.232929				-0.634655	-
FBgn0051989	Cap-D3	1.09	0.196722				-	-
FBgn0031883	Caper	1.02	0.749842				-	-
FBgn0259876	Cap-G	1.09	0.32955				-0.357579	-
FBgn0037831	Cap-H2	1.17	0.035315				-	0.433674
FBgn0042134	Capr	-1.26	0				-	-
FBgn0023095	caps	-1.05	0.365787		Atf3 Site		-0.720797	-
FBgn0261458	capt	1	0.975862				1.05526	-
FBgn0000256	capu	-1.21	0.00304		Atf3 Site		-0.941516	-0.674205
FBgn0000257	car	-1.03	0.561276				-	-
FBgn0032879	CarT	-1.61	0				-2.50938	-
FBgn0022213	Cas	1.05	0.319733				-	-
FBgn0004878	cas	-9.73	0				-	-
FBgn0013759	CASK	-1.23	0.018852		Atf3 Site		-	-
FBgn0034068	casp	1.08	0.155238				-	-
FBgn0000261	Cat	-1.06	0.465625		Atf3 Site		-1.06015	-0.715429
FBgn0029093	cathD	1.43	0.000497		Atf3 Site		0.564341	-
FBgn0024249	cato	1.49	0.031889				-	-
FBgn0002022	Catsup	1.24	0.003954				-	-
FBgn0015919	caup	1.04	0.58884				-1.06618	-
FBgn0026257	cav	1.05	0.538677				-	-
FBgn0011571	caz	-1.07	0.597884				-0.445164	-0.478486
FBgn0033842	cbc	1.2	0.094683				-	-
FBgn0020224	Cbl	-1.33	0		Atf3 Site		-0.374964	-
FBgn0026144	CBP	1.08	0.245893		Atf3 Site		-	-
FBgn0022943	Cbp20	1.57	3e-05				-0.380054	-
FBgn0004580	Cbp53E	-1.14	0.547947		Atf3 Site		-	-
FBgn0022942	Cbp80	-1.05	0.208532				-0.343945	-0.413518
FBgn0031148	Cbs	-1.03	0.694481		Atf3 Site		-	-
FBgn0086757	cbs	1.32	0.004855				-	-
FBgn0043364	cbt	1.53	8.2e-05		Atf3 Site		-	-
FBgn0011241	cbx	1.46	5e-06				-	-
FBgn0067317	Cby	-1.87	0.003162				-	-
FBgn0039007	CCAP	-3.77	1e-06				-	-
FBgn0039396	CCAP-R	-1.43	0.156564		Atf3 Site		-	-
FBgn0036219	CCDC151	1	1				-	-
FBgn0031979	CCDC53	2	0.000268				-	-
FBgn0261353	Ccdc56	1	1				-	-
FBgn0038199	CCHa1	-2.78	0.000867				-	-
FBgn0050106	CCHa1-R	-1.69	0.089024		Atf3 Site		-	-
FBgn0038147	CCHa2	-8.4	0				-	-
FBgn0033058	CCHa2-R	1.01	0.972279		Atf3 Site		-	-
FBgn0038925	Cchl	1.19	0.081829				-	-
FBgn0259231	CCKLR-17D1	1.38	0.293836				-	-
FBgn0030954	CCKLR-17D3	-1.16	0.288808				1.34951	0.731333
FBgn0038331	Ccm3	1.07	0.197878		Atf3 Site		-	-
FBgn0052183	Ccn	1.49	0.022593		Atf3 Site		-	-
FBgn0004783	Ccp84Aa	-1.23	0.101062				-	-
FBgn0004782	Ccp84Ab	-1.29	0.160469				-	-
FBgn0004781	Ccp84Ac	-2.52	0.002423		Atf3 Site		-	-
FBgn0004780	Ccp84Ad	-1.28	0.267985		Atf3 Site		-	-
FBgn0004779	Ccp84Ae	-2.46	0.002426				-	-
FBgn0004778	Ccp84Af	1.05	0.86355				-	-
FBgn0004777	Ccp84Ag	-1.21	0.526977		Atf3 Site		-	-
FBgn0010531	Ccs	1.62	4.1e-05				-	-
FBgn0041342	Cct1	1.03	0.721477				0.985313	0.460445
FBgn0035231	Cct2	-2.95	0				1.56341	-
FBgn0010621	Cct5	1.21	0.04044				-	-
FBgn0015019	Cctgamma	1.17	0.10665				-	-
FBgn0031367	c-cup	1.77	0.027527				-	-
FBgn0267592	CCY	1	1				-	-
FBgn0035470	Ccz1	1	0.977271		Atf3 Site		-	-
FBgn0263986	cd	-1.52	3e-06		Atf3 Site		-	-
FBgn0037533	CD98hc	1.07	0.266915		Atf3 Site		-	-
FBgn0052499	Cda4	1.09	0.14567		Atf3 Site		-2.1842	-1.84268
FBgn0051973	Cda5	-1.98	0		Atf3 Site		-	-0.989168
FBgn0034197	Cda9	-1.77	0.064182				-	-
FBgn0039774	CDase	-1.08	0.341533		Atf3 Site		-1.25024	-0.469905
FBgn0031952	cdc14	-1.38	0.00011		Atf3 Site		-	-
FBgn0025781	Cdc16	1.14	0.032758		Atf3 Site		-0.627315	-0.487194
FBgn0032863	Cdc23	1.19	0.004367				-	-
FBgn0012058	Cdc27	1.01	0.863666				-	-
FBgn0013435	Cdc2rk	1.16	0.066109				-0.521899	-
FBgn0011573	Cdc37	1.08	0.236041				-	-
FBgn0010341	Cdc42	1.1	0.001498				-	-
FBgn0026143	CDC45L	1.01	0.882549				-	-
FBgn0265574	Cdc5	1.1	0.0215				-	-
FBgn0035918	Cdc6	1.41	0.000383				-	-
FBgn0028360	Cdc7	-1.19	0.068458				-	-
FBgn0265082	Cdep	-1.4	3.2e-05		Atf3 Site		-	-
FBgn0032821	CdGAPr	-1.52	3e-06				-0.338293	-0.395493
FBgn0004876	cdi	-1.6	2e-06		Atf3 Site		1.10157	-
FBgn0038865	cDIP	-1.06	0.846593				-	-
FBgn0004106	Cdk1	1.33	0.000356				-0.67865	-0.404676
FBgn0037093	Cdk12	-1.11	0.068831		Atf3 Site		-	-0.392868
FBgn0004107	Cdk2	1.43	1.5e-05				-	-
FBgn0030269	CDK2AP1	1.73	0		Atf3 Site		0.472036	-
FBgn0016131	Cdk4	1.37	0		Atf3 Site		-0.468009	-0.412299
FBgn0013762	Cdk5	1.31	0.006025				0.59705	-
FBgn0027491	Cdk5alpha	-1.43	8e-06				-0.964787	-
FBgn0263237	Cdk7	1.3	0.011623				-	-
FBgn0015618	Cdk8	1.05	0.47651				-	-
FBgn0019949	Cdk9	1.18	0.000965				-	-
FBgn0026141	Cdlc2	-1.62	0.11551				-	-
FBgn0261532	cdm	-1.04	0.464658				-	-
FBgn0010350	CdsA	1.4	0		Atf3 Site		-	-
FBgn0000281	Cec2	-1.07	0.630405				-	-
FBgn0000276	CecA1	-1.49	0.190641				-	-
FBgn0000277	CecA2	-1.75	0				-	4.78804
FBgn0000278	CecB	-1.52	0.166089				5.02903	7.29699
FBgn0000279	CecC	-1.39	0.271043				-	3.62696
FBgn0000280	Cec-Psi1	1	1				-	-
FBgn0032409	Ced-12	1.37	1.4e-05		Atf3 Site		0.741022	-
FBgn0029092	ced-6	-1.49	0		Atf3 Site		-	-
FBgn0032876	Cen	1.27	4e-06				0.500353	-
FBgn0039056	CenB1A	-1.08	0.176642		Atf3 Site		0.395198	-
FBgn0028509	CenG1A	-1.58	1e-06		Atf3 Site		-	-
FBgn0266916	Cenp-C	1.19	0.092386		Atf3 Site		-	-
FBgn0036480	Cep135	-1.11	0.207285				-0.789177	-
FBgn0035168	cep290	-1.79	0.000226		Atf3 Site		-	2.90519
FBgn0266708	Cep89	-2.89	0				-	-
FBgn0031575	Cep97	1.04	0.377708				-	-
FBgn0034443	cer	3.06	0				0.709178	-
FBgn0037315	Cerk	-1.28	0.00043				-1.15597	-0.606004
FBgn0027569	cert	1.05	0.357075				-	-
FBgn0030657	cerv	1.3	0.000446				-	-
FBgn0000286	Cf2	-1.09	0.250233				-	-
FBgn0030121	Cfp1	-1.06	0.290418				0.415917	-
FBgn0000289	cg	-1.24	0.002029				-0.397132	-
FBgn0039596	CG10000	-1.05	0.830324		Atf3 Site		-	-
FBgn0037972	CG10005	1.03	0.751415				-	-
FBgn0039590	CG10011	-1.35	0.00367		Atf3 Site		-0.738402	-0.958818
FBgn0038012	CG10013	-1.57	0.115511				-	-
FBgn0038000	CG10014	-1.56	0.121213				-	-
FBgn0031568	CG10019	-2.19	0.000657				-	-
FBgn0032785	CG10026	1.21	0.228219		Atf3 Site		1.45008	-
FBgn0037498	CG10029	-1.61	0.116054		Atf3 Site		-	-
FBgn0031563	CG10031	-5.27	0				-	-
FBgn0038028	CG10035	-2.06	0.016299				-	-
FBgn0038013	CG10038	1.37	0.00022				-	-
FBgn0038014	CG10041	-4.77	0				-	-
FBgn0037492	CG10050	1.7	3e-06				-	-
FBgn0034437	CG10051	-1.24	0.081528		Atf3 Site		-	-
FBgn0037490	CG10053	1.46	0.001652				0.778283	-
FBgn0037482	CG10055	-1.04	0.583881		Atf3 Site		-	-
FBgn0034439	CG10062	-1.75	0.025011				-	-
FBgn0035727	CG10063	-1.1	0.650155				-	-
FBgn0035724	CG10064	-2.22	3e-06		Atf3 Site		-	-
FBgn0037473	CG10068	1.35	0				-	-
FBgn0034440	CG10073	-3.05	0.000276				-	-
FBgn0035722	CG10075	1.52	0.001123				-	-
FBgn0035720	CG10077	-1.23	0.015731		Atf3 Site		-0.765963	-0.522989
FBgn0034441	CG10081	-3.18	0.000169				-	-
FBgn0034644	CG10082	-1.56	2e-06		Atf3 Site		-0.725061	-0.539678
FBgn0037517	CG10086	-1.3	0.390705	Atf3 Site			-	-
FBgn0036369	CG10089	1.12	0.209902		Atf3 Site		3.58457	2.499
FBgn0038032	CG10096	1	1				-	-
FBgn0038033	CG10097	1	1				-	-
FBgn0037472	CG10098	1.18	0.076555				1.11941	-
FBgn0035715	CG10103	1.16	0.1019		Atf3 Site		0.924112	0.682218
FBgn0033933	CG10104	-1.38	0.244099				-	-
FBgn0036367	CG10116	-4.47	0				-	-
FBgn0038088	CG10126	1.11	0.461458				3.70551	0.897302
FBgn0033949	CG10131	1.26	0.339472				1.16124	-
FBgn0032798	CG10132	-1.54	7.4e-05				-	-
FBgn0036366	CG10133	1.55	0.002571				-	-
FBgn0032800	CG10137	-1.25	0.01799		Atf3 Site		5.32294	1.09861
FBgn0033951	CG10139	1.07	0.466495				0.361598	-
FBgn0036363	CG10140	-2.55	0.002423				-	-
FBgn0035702	CG10147	-1.91	0				-0.720801	-
FBgn0033960	CG10151	-1.17	0.025833				1.08051	1.55274
FBgn0036361	CG10154	-1.99	0.014544				-	-
FBgn0035697	CG10163	1.02	0.944087				6.08955	-
FBgn0039088	CG10164	-1.14	0.425271				-	-
FBgn0032801	CG10165	1.42	1.9e-05				-	-
FBgn0032799	CG10166	1.56	1e-05				-	-
FBgn0039087	CG10168	1	1				-	-
FBgn0039085	CG10170	1	1				-	-
FBgn0036353	CG10171	1.14	0.010255		Atf3 Site		0.425621	-
FBgn0039084	CG10175	-1.76	5.9e-05		Atf3 Site		-	-
FBgn0039083	CG10177	-1.07	0.630405				-	-
FBgn0032684	CG10178	-2.96	0				-	-
FBgn0039091	CG10182	-1.75	0.031914				-	-
FBgn0039093	CG10183	-1.25	0.230836				-	-
FBgn0039094	CG10184	-1.7	0.000754				-	-
FBgn0038397	CG10185	-3.68	0				-	-
FBgn0032796	CG10188	-1.16	0.02284				-0.421758	-
FBgn0032793	CG10189	1.52	0.004404				0.524224	0.571505
FBgn0032790	CG10194	1.45	0		Atf3 Site		-	-
FBgn0032787	CG10195	1.12	0.053671				-	-
FBgn0033969	CG10202	-2.17	0.00702				-	-
FBgn0033970	CG10205	-3.84	2e-06		Atf3 Site		-	-
FBgn0039118	CG10208	1.38	5e-05				1.64064	2.13116
FBgn0033971	CG10209	1.1	0.154667				-	-
FBgn0032685	CG10211	-1.3	0.001575				-2.08705	-1.51501
FBgn0039115	CG10214	1.58	1.1e-05				-	-
FBgn0039113	CG10217	1	0.937736				0.394909	-
FBgn0036356	CG10222	1.67	0.001856				-	-
FBgn0035695	CG10226	-1.27	0.202241		Atf3 Site		-	-
FBgn0039108	CG10232	9.77	0				3.60798	1.73853
FBgn0032783	CG10237	-1.36	0.012338		Atf3 Site		-	-0.614377
FBgn0027514	CG1024	1.37	0				-	-
FBgn0039104	CG10252	-1.95	0.017852				-	-
FBgn0027512	CG10254	1.2	0.02015				-	-0.462012
FBgn0033985	CG10257	-2.96	0				-	-
FBgn0032813	CG10262	1.02	0.901059				-	-
FBgn0038394	CG10264	-2.44	0.000279				-	-
FBgn0033990	CG10265	1.54	0.000677				-	-
FBgn0032811	CG10268	1.25	6e-05				0.742673	-
FBgn0035690	CG10274	-1.01	0.869238				-	-
FBgn0037395	CG10280	-1.44	0.237307		Atf3 Site		-	-
FBgn0032681	CG10283	-1.43	2.1e-05				-	-
FBgn0037439	CG10286	1.34	0.000247		Atf3 Site		-	-
FBgn0035688	CG10289	-1.09	0.361364		Atf3 Site		-	-
FBgn0037432	CG10298	-1.98	0.000925				-	-
FBgn0039107	CG10300	-4.83	0				-	-
FBgn0039106	CG10301	-2.99	0.000371				-	-
FBgn0034654	CG10306	1.36	0.02051				0.612821	-
FBgn0034655	CG10307	-1.8	0.001906				-	-
FBgn0038420	CG10311	-1.93	4.6e-05		Atf3 Site		-1.7578	-2.04103
FBgn0038423	CG10317	-4.72	0		Atf3 Site		-	-
FBgn0034643	CG10321	-1.17	0.082395				-0.351431	-
FBgn0038454	CG10324	-1.15	0.039777				-	-
FBgn0038453	CG10326	-1.07	0.309754				-	-
FBgn0032690	CG10333	1.09	0.131129				-	-
FBgn0032698	CG10336	1.2	0.05264				-	0.452468
FBgn0032805	CG10337	1.26	0.054234				2.72602	2.03881
FBgn0032700	CG10338	1.16	0.004499				-	-
FBgn0034972	CG10339	-2.97	0				3.171	-
FBgn0022344	CG10340	1.31	0.001476		Atf3 Site		-	-
FBgn0032701	CG10341	1.27	0.002192				-	-
FBgn0032703	CG10343	1.28	0.009567				-	-
FBgn0034729	CG10344	1.38	0.007338				1.41135	-
FBgn0027562	CG10345	-2.51	0.002077				-	-
FBgn0030342	CG10347	1.19	0.025007				-	-
FBgn0032707	CG10348	-1.2	0.287743		Atf3 Site		-	-
FBgn0030348	CG10352	-3.23	1e-06				-	-
FBgn0030349	CG10353	-1	0.975724		Atf3 Site		-	-
FBgn0035453	CG10357	-4.06	2e-06				-5.75646	-
FBgn0035452	CG10359	-1.1	0.019211		Atf3 Site		-1.79049	-1.64302
FBgn0036208	CG10361	-2.02	0.014777				-	-
FBgn0030358	CG10362	1.02	0.837888				-	-
FBgn0039109	CG10365	-1.4	0.053969		Atf3 Site		3.82252	4.00661
FBgn0032814	CG10366	1.09	0.13893		Atf3 Site		-	-
FBgn0039116	CG10375	1.25	0.031124				-	-
FBgn0032702	CG10376	1.1	0.079427		Atf3 Site		0.414438	0.697902
FBgn0032699	CG10383	-1.15	0.150616		Atf3 Site		3.0699	2.71358
FBgn0034731	CG10384	-2.71	0.00124		Atf3 Site		-	-
FBgn0033019	CG10395	1.72	0				-	-
FBgn0031877	CG10399	1.01	0.95229				-	-
FBgn0038431	CG10405	-1.53	0.158372				-	-
FBgn0038395	CG10407	-1.02	0.861779		Atf3 Site		2.00553	0.857619
FBgn0032689	CG10413	1.05	0.460634		Atf3 Site		-	-0.355563
FBgn0033021	CG10417	-1.05	0.279817				-0.43957	-
FBgn0036277	CG10418	1.19	0.090777				-	-
FBgn0039296	CG10420	1.6	1e-06				0.767959	-
FBgn0036848	CG10424	1.3	6e-06				-	0.482276
FBgn0039304	CG10425	1.11	0.317332				-	0.483616
FBgn0032724	CG10428	1.41	0				-	-
FBgn0032730	CG10431	1.25	0.018908		Atf3 Site		-	-
FBgn0034638	CG10433	-1.16	0.188893				-	1.72643
FBgn0037539	CG10435	1.13	0.062546				-	-
FBgn0034494	CG10444	-1.53	6.1e-05				0.858333	-
FBgn0037531	CG10445	1.48	0				0.469746	0.688046
FBgn0033440	CG10459	-1.25	0.24372				-	-
FBgn0032815	CG10462	-1.08	0.211415		Atf3 Site		0.362113	0.633459
FBgn0032819	CG10463	1.37	0.000771				-	-
FBgn0033017	CG10465	1.21	1.6e-05				-	-
FBgn0032822	CG10466	1.2	0.064537				-	-
FBgn0035679	CG10467	1.17	0.244027		Atf3 Site		-	-
FBgn0035678	CG10469	1.24	0.023492				-	-
FBgn0032746	CG10470	1.72	4.2e-05				-	-
FBgn0035670	CG10472	-1.21	0.307378		Atf3 Site		-	-
FBgn0034427	CG10474	-1.53	0.091582				-	-
FBgn0034426	CG10476	-1.14	0.422779				-	-
FBgn0035661	CG10477	-1.96	0.025047		Atf3 Site		-	-
FBgn0035656	CG10479	-1.02	0.900653				1.31441	-
FBgn0032827	CG10481	-1.36	0.301877				-	-
FBgn0035649	CG10483	-1.34	0.021411		Atf3 Site		-	7.05348
FBgn0035647	CG10486	-4	7e-06				-	-
FBgn0032748	CG10492	-1.18	0.001213				-0.442478	-
FBgn0034634	CG10494	1.05	0.481702				-	-
FBgn0032750	CG10495	1.33	0.006917				-	-
FBgn0034612	CG10505	-1.01	0.964656		Atf3 Site		-	-
FBgn0037060	CG10508	-1.65	0		Atf3 Site		-1.4749	-
FBgn0037059	CG10510	-1.89	0.02735				-	-
FBgn0037057	CG10512	-1.05	0.686173		Atf3 Site		2.38979	1.08887
FBgn0039311	CG10513	-1.66	0.075293				-	-
FBgn0039312	CG10514	-2.42	0.003972				-	-
FBgn0036549	CG10516	1.12	0.101806		Atf3 Site		-	0.541095
FBgn0034583	CG10527	6.16	0				2.92376	2.58967
FBgn0034570	CG10543	-1.55	0				-0.384464	-0.421252
FBgn0039321	CG10550	-2.62	0.000105				-	-
FBgn0039324	CG10553	-9.23	0				-	-
FBgn0030034	CG10555	-1.18	0.027878				-0.512792	-0.712034
FBgn0039323	CG10559	-1.05	0.722038				4.36874	3.95805
FBgn0039325	CG10560	-9.32	0				-	-
FBgn0002036	CG10561	1.64	0.000318				-	-
FBgn0039326	CG10562	-6.59	0				-	-
FBgn0037051	CG10565	-1	0.994684				-	-
FBgn0040992	CG10570	1	1				-	-
FBgn0035630	CG10576	-1.03	0.695716				-	-
FBgn0037046	CG10581	1.33	0.141331				0.574006	0.794748
FBgn0037045	CG10584	1.43	0.001134				0.613091	0.655244
FBgn0037044	CG10585	1.28	0.019256				0.432813	0.699717
FBgn0037039	CG10587	-1.15	0.577765		Atf3 Site		-	-
FBgn0037037	CG10588	-1.25	0.409088		Atf3 Site		-	-
FBgn0037035	CG10589	1.08	0.690656		Atf3 Site		-	-
FBgn0035621	CG10591	-3.05	0				-	-
FBgn0035619	CG10592	-1.84	0.029049				-	-
FBgn0030832	CG10597	-1.07	0.668826				-	-
FBgn0003057	CG10598	-1.67	0.053109				-	-
FBgn0032717	CG10600	-1.5	4e-06		Atf3 Site		-	-
FBgn0032721	CG10602	1.17	0.000257				-	-0.526793
FBgn0036286	CG10616	1.46	0				-	-
FBgn0032726	CG10621	-2.23	3e-06				-	-
FBgn0032727	CG10623	-1.13	0.119005				1.28832	0.586957
FBgn0032818	CG10628	1.33	0.015888				-	-
FBgn0032817	CG10631	-1.56	0.000135		Atf3 Site		-0.658763	-
FBgn0035603	CG10635	1.14	0.20255				0.500214	-
FBgn0036290	CG10638	1.35	0.002387		Atf3 Site		-	-
FBgn0032729	CG10639	1.04	0.709131				0.569036	-
FBgn0036292	CG10646	1.66	1.1e-05				0.610978	-
FBgn0046302	CG10650	-2.04	1e-06		Atf3 Site		-	-
FBgn0032853	CG10651	1.4	0.107253				-	-
FBgn0036294	CG10654	-2.41	0				-	-
FBgn0036289	CG10657	2.11	8e-06		Atf3 Site		-1.80791	-2.38097
FBgn0032839	CG10659	-1.1	0.700839				-	-
FBgn0036288	CG10660	-2.79	1e-06				-	-
FBgn0036287	CG10663	-3.55	1e-06		Atf3 Site		-1.56997	-1.88002
FBgn0039329	CG10669	1.18	0.003938		Atf3 Site		-	-
FBgn0035586	CG10671	1.24	0.029973		Atf3 Site		0.503739	0.559272
FBgn0035588	CG10672	1.42	0.010226				-	-
FBgn0035592	CG10674	1.12	0.714509				-	-
FBgn0032836	CG10680	-2.13	0.003397				-	-
FBgn0036291	CG10681	1.06	0.467682				-	-
FBgn0036300	CG10688	1.82	2.7e-05				-	-
FBgn0039147	CG10694	1.25	0.434307				-	-
FBgn0032754	CG10700	-4.55	0				-	-
FBgn0032752	CG10702	-1.47	0.000158				-	-
FBgn0036377	CG10710	-7.43	0				-	-
FBgn0036360	CG10713	-1.58	1e-05				-	-
FBgn0032846	CG10721	1.24	0.052463		Atf3 Site		0.647264	0.502844
FBgn0036362	CG10725	-1.2	0				-	-
FBgn0032843	CG10730	-1.28	0.027823		Atf3 Site		-	-
FBgn0034081	CG10731	1.47	0.011341				-	-
FBgn0034082	CG10734	-2.02	0.006663		Atf3 Site		-	-
FBgn0034420	CG10737	2.21	0		Atf3 Site		1.38272	0.667473
FBgn0036368	CG10738	-1.52	0.004372				2.09773	-
FBgn0037250	CG1074	1.18	0.009888				-	-
FBgn0032845	CG10747	2.11	0	Atf3 Site	Atf3 Site		-	0.786462
FBgn0036327	CG10748	1	1				-	-
FBgn0036328	CG10749	1	1		Atf3 Site		-	-
FBgn0032769	CG10750	-1.12	0.688912		Atf3 Site		-	-
FBgn0036325	CG10752	1.09	0.654484				-	-
FBgn0036314	CG10754	1.23	0.012449				-0.485893	-
FBgn0030015	CG10761	-5.81	0				-	-
FBgn0034221	CG10764	-1.45	0.094679				-	-
FBgn0037405	CG1077	-1.4	0.248782		Atf3 Site		4.16435	-
FBgn0029980	CG10778	1.14	0.182328				-	-
FBgn0029656	CG10793	-1	0.998608				-	-
FBgn0034626	CG10795	1.36	0.002592				0.945725	-
FBgn0033821	CG10799	-1.55	0.130382				-	-
FBgn0029660	CG10801	-2.4	0.002549				-	-
FBgn0029664	CG10802	1.6	0.000126				0.847759	-
FBgn0029666	CG10803	-1.32	0.002399				-0.373599	-
FBgn0029663	CG10804	-1.68	0.015321		Atf3 Site		-1.36187	-
FBgn0036052	CG10809	1.04	0.302182				-	-
FBgn0033830	CG10814	-1.88	0.038402				-	-
FBgn0034478	CG10822	1.09	0.715996		Atf3 Site		-	-
FBgn0038845	CG10827	-3.9	1e-05				-	-
FBgn0032972	CG10834	-1.07	0.630405				-	-
FBgn0028858	CG10839	1	1				-	-
FBgn0038163	CG10841	-3.39	3.6e-05				-	-
FBgn0039246	CG10845	-3.42	5.6e-05				-	-
FBgn0035478	CG10853	1.06	0.825798				-	-
FBgn0032520	CG10859	-2.07	0.016374		Atf3 Site		-	-
FBgn0035455	CG10862	-1.85	0.035213				3.63872	4.96158
FBgn0027552	CG10863	-1.25	0.130817				-	1.52446
FBgn0038621	CG10864	-1.28	0.225755				-	-
FBgn0035475	CG10866	1.92	0				-	0.76314
FBgn0031347	CG10869	-1.76	0.006363		Atf3 Site		-	-
FBgn0031395	CG10874	1.53	0				0.624087	-
FBgn0038804	CG10877	1.07	0.590752		Atf3 Site		-	-
FBgn0031398	CG10880	1.29	0.003345				-0.71671	-0.526044
FBgn0038773	CG10887	-1.07	0.630405				-	-
FBgn0038769	CG10889	-1.07	0.288892				-	-
FBgn0037911	CG10898	1.18	0.017162				1.02424	0.514798
FBgn0039235	CG10899	-2.63	0.001475				-	-
FBgn0037238	CG1090	-1.03	0.809648				-	-
FBgn0037543	CG10903	1.22	0.021022				-	-
FBgn0034945	CG10904	1.35	0.001107				-	-
FBgn0036207	CG10907	1.33	0.001134				-	-
FBgn0038090	CG10909	-1.07	0.630405				-	-
FBgn0034289	CG10910	1.05	0.857268				-	-
FBgn0034295	CG10911	-1.4	0.148599				-	-
FBgn0034296	CG10912	-1.17	0.576826		Atf3 Site		-	-
FBgn0034307	CG10914	1.95	0				-	-
FBgn0034308	CG10915	1.02	0.668758				-0.434191	-
FBgn0034312	CG10916	2.59	0		Atf3 Site		1.81052	0.829837
FBgn0031178	CG10918	-1.48	0.190227				-	-
FBgn0037514	CG10919	1.02	0.919203				-	-
FBgn0037228	CG1092	1.14	0.438852				1.09361	-
FBgn0029963	CG10920	-1.27	0.368755				-	-
FBgn0034356	CG10924	1.52	0.00016		Atf3 Site		-	-
FBgn0034360	CG10927	1.54	1.5e-05				0.793448	1.11168
FBgn0034274	CG10931	-1.89	0.022674				-	-
FBgn0029969	CG10932	1.72	3.9e-05				0.980116	1.11455
FBgn0034264	CG10933	1.09	0.251083				-	-
FBgn0034263	CG10934	-1.84	0.035164				-	-
FBgn0034253	CG10936	-1.33	0.005239		Atf3 Site		-1.04712	-1.34238
FBgn0010620	CG10939	1.07	0.327113				0.562125	0.489489
FBgn0036320	CG10943	-1.67	0.05315				-	-
FBgn0032857	CG10947	1.35	0.270639		Atf3 Site		-	-
FBgn0036317	CG10948	-1.03	0.749412		Atf3 Site		-	-
FBgn0032858	CG10949	1.09	0.325742				-	-
FBgn0034205	CG10950	-1.28	0.237827				-	-
FBgn0034204	CG10953	-2.04	0.01782				-	-
FBgn0030004	CG10958	1.37	0.000955				-	-
FBgn0030010	CG10959	1.57	1.9e-05				-	-
FBgn0036316	CG10960	-1.25	0.041351		Atf3 Site		-	-3.02701
FBgn0030073	CG10962	-1.37	0.287191				-	-
FBgn0036310	CG10969	-2.87	0.00063				-	-
FBgn0030078	CG10970	-2.7	0.000655				1.35095	1.22224
FBgn0036306	CG10973	1.06	0.376876				-	-
FBgn0037379	CG10979	1.33	5.9e-05				0.698098	-
FBgn0036305	CG10984	1.09	0.111953				-0.669861	-0.653955
FBgn0030524	CG10993	-1.78	0.062486		Atf3 Site		-	-
FBgn0030525	CG10996	-2.27	0.006963		Atf3 Site		-	-
FBgn0263353	CG11000	-1.13	0.434113		Atf3 Site		1.00516	-
FBgn0034455	CG11007	1.98	3.2e-05				0.746861	0.805663
FBgn0034464	CG11018	1	1				-	-
FBgn0031208	CG11023	1.14	0.484612				-	-
FBgn0031735	CG11029	-1.86	0.000417		Atf3 Site		-	-
FBgn0037235	CG1103	1.11	0.020751		Atf3 Site		-	-
FBgn0031736	CG11030	-1.28	8e-06				-0.34361	-
FBgn0031741	CG11034	-2.83	0				-	-1.7961
FBgn0037544	CG11035	2.09	1e-06				0.764881	-
FBgn0037038	CG11037	-1.28	0.237827				-	-
FBgn0037467	CG1104	1.09	0.020962				-	-
FBgn0034481	CG11041	-1.86	0.029706		Atf3 Site		-	-
FBgn0034484	CG11044	-3.03	0.000329				-	-
FBgn0037465	CG1105	1.87	0	Atf3 Site	Atf3 Site		0.909848	0.542452
FBgn0031836	CG11050	-1.18	0.125728				1.14809	0.584375
FBgn0040524	CG11052	-2.22	0.007114				-	-
FBgn0033149	CG11060	-1.33	0.228907				-	-
FBgn0030536	CG11068	-1.47	0.11434		Atf3 Site		-	-
FBgn0039244	CG11069	-1.2	0.001025				-	-
FBgn0028467	CG11070	1.25	0.013639		Atf3 Site		0.343998	-
FBgn0034693	CG11073	1.39	6e-06		Atf3 Site		2.31259	1.94071
FBgn0039929	CG11076	1.4	0.000148				0.380435	0.439621
FBgn0039930	CG11077	1.15	0.547812				0.65658	0.933791
FBgn0030408	CG11085	-3.05	0				-	-
FBgn0039241	CG11089	1.04	0.489804		Atf3 Site		-	-
FBgn0046222	CG1109	1.04	0.475704		Atf3 Site		-0.412194	-
FBgn0030528	CG11095	1.68	0				-	0.790491
FBgn0034485	CG11099	-6.42	0				-	-
FBgn0030522	CG11103	1.74	2.2e-05				-	-
FBgn0030280	CG11106	-1.12	0.470451				-	-
FBgn0037200	CG11109	5.58	0				-	-
FBgn0034535	CG11110	1.49	0.011939				0.894804	0.792115
FBgn0033164	CG11112	-1.33	0.332761				-	-
FBgn0033165	CG11113	-2.06	0.012003				-	-
FBgn0030266	CG11122	-1.42	0.000308		Atf3 Site		-0.629212	-0.551918
FBgn0033169	CG11123	1.31	0.003101				-	-
FBgn0033174	CG11125	1.09	0.376883				-	-
FBgn0033178	CG11127	1.21	0.022865				-	-
FBgn0037304	CG1113	-1.38	0.159477				-	-
FBgn0037204	CG11131	-2	0.021916				-	-
FBgn0030518	CG11134	1.47	0.004749				-	-
FBgn0037199	CG11137	1.63	0.00226				-	-
FBgn0030400	CG11138	-1.21	0.0003		Atf3 Site		-0.693916	-0.592712
FBgn0033177	CG11141	1.01	0.936792		Atf3 Site		0.810286	0.491996
FBgn0033168	CG11145	1.5	0.03999		Atf3 Site		-	-
FBgn0031734	CG11147	-1.97	0.000199		Atf3 Site		-	-
FBgn0031732	CG11149	-1.2	0.383865				-	-
FBgn0030519	CG11151	1.14	0.320869				-	-
FBgn0039927	CG11155	-1.17	0.172032		Atf3 Site		1.89974	1.43581
FBgn0030511	CG11158	1.27	0.009103				1.06853	0.661347
FBgn0034539	CG11159	-8.84	0				-	-
FBgn0037297	CG1116	1.3	0				-	-
FBgn0030509	CG11162	-2.48	0.002412				-	-
FBgn0030507	CG11164	1.16	0.124716				-	0.503662
FBgn0039249	CG11168	1.35	8e-06	Atf3 Site	Atf3 Site		1.27367	1.01862
FBgn0034705	CG11170	2.01	0				-1.15412	-
FBgn0030499	CG11178	1.36	1.6e-05				-	-
FBgn0034528	CG11180	1.22	0.031014				-	-
FBgn0030035	CG11190	1.14	0.053285				-	-
FBgn0033249	CG11191	1.03	0.894038				-	-
FBgn0034507	CG11192	1.12	0.643844				-	-
FBgn0034500	CG11200	1.32	0.003185				-1.1901	-
FBgn0034488	CG11208	1.35	0.001344		Atf3 Site		-0.336057	-
FBgn0033259	CG11210	1.7	0		Atf3 Site		0.890096	-
FBgn0033067	CG11211	-1.13	0.683447				-	-
FBgn0031855	CG11221	-2.47	0.002651				-	-
FBgn0037195	CG11226	1.17	0.599168				-	5.22789
FBgn0031139	CG11227	-1.27	0.24827				-	-
FBgn0039939	CG11231	-1.76	0.065622				-	-
FBgn0031860	CG11236	-2.4	0.003373				-	-
FBgn0037290	CG1124	-1.53	0.016935				-	-
FBgn0037186	CG11241	-2.02	0.000116				-	-
FBgn0037120	CG11247	1.54	0				-	-
FBgn0037117	CG11248	-1.02	0.741535				-	-
FBgn0037115	CG11249	-2.01	6.1e-05				-	-
FBgn0036346	CG11251	1.18	0.592178				-	-
FBgn0034442	CG11257	1.53	2e-06				-	-
FBgn0037280	CG1126	-1.23	0.435542				-	-
FBgn0036332	CG11261	-1.38	0.005298				1.10321	0.606495
FBgn0036329	CG11262	-1.07	0.633761				-	-
FBgn0036330	CG11263	-1.25	0.101451				-1.52218	-3.23403
FBgn0036334	CG11267	1.09	0.45483				-	-
FBgn0034700	CG11269	-1.49	0.190657				-	-
FBgn0034706	CG11275	-1.06	0.544268		Atf3 Site		-	-
FBgn0036342	CG11279	1.75	0				0.811645	0.994678
FBgn0030056	CG11284	-1.04	0.470811		Atf3 Site		-	-
FBgn0037516	CG11286	-2.71	0.001022				-	-
FBgn0031887	CG11289	-1.94	0.031251				-	-
FBgn0037279	CG1129	1.16	0.007356				-	-
FBgn0034713	CG11291	-12.62	0				-	-
FBgn0030058	CG11294	-5.27	0				-	-
FBgn0034721	CG11298	-1.44	0.228633				-	-
FBgn0034901	CG11300	-2.52	0.001477				-	-
FBgn0037108	CG11306	1.26	0.004482				-	-
FBgn0037106	CG11307	1.29	0				-0.706929	-
FBgn0037070	CG11309	2.28	5.1e-05				0.634355	0.486462
FBgn0039798	CG11313	1.16	0.628977				-	-
FBgn0039816	CG11317	-2.47	0.002691				-	-
FBgn0039818	CG11318	1.61	0.102772		Atf3 Site		6.08627	-
FBgn0031835	CG11319	-1.05	0.768155		Atf3 Site		-	-
FBgn0031857	CG11321	-9.17	0		Atf3 Site		-	-
FBgn0031856	CG11322	-7.03	0				-	-
FBgn0031849	CG11327	-3.32	1e-06		Atf3 Site		-	-
FBgn0039850	CG11333	1.44	0.231623				-	-
FBgn0039849	CG11334	1.18	0.025333				-	-
FBgn0039840	CG11340	-1.14	0.58926				-	-
FBgn0035537	CG11342	1.76	0.000108				-	-
FBgn0035546	CG11345	-2.94	0.000482				-	-
FBgn0035550	CG11349	-3.85	6e-06				-	-
FBgn0035552	CG11350	-4.85	0		Atf3 Site		-	-
FBgn0035557	CG11353	-1.49	0.010923				0.943131	1.12267
FBgn0030375	CG11356	-1.1	0.700839				-	-
FBgn0035558	CG11357	1.18	0.012166		Atf3 Site		-	-
FBgn0035490	CG1136	-1.33	0.071404				-	-
FBgn0039920	CG11360	-1.14	0.239096				-	-
FBgn0034737	CG11362	-2.34	0.003588				-	-
FBgn0037185	CG11367	-1.59	3e-06		Atf3 Site		-	-
FBgn0040923	CG11368	-1.26	0.442192				-	-
FBgn0029951	CG11369	-1.11	0.667012				-	-
FBgn0037454	CG1137	-1.36	0.264882				-	-
FBgn0037181	CG11370	-1.78	0.026564				1.20702	1.36104
FBgn0040679	CG11373	-1.07	0.630405				-	-
FBgn0031214	CG11374	1.25	0.201151				-	-
FBgn0031217	CG11377	1.27	0.000311				-	-
FBgn0040364	CG11378	1.34	0.291935		Atf3 Site		-	-
FBgn0040362	CG11379	-1.56	0.080482				-	-
FBgn0037456	CG1138	-1.07	0.633761				-	-
FBgn0040359	CG11380	1.06	0.766888				-3.54078	-4.69297
FBgn0029568	CG11381	-5.01	0		Atf3 Site		-	-
FBgn0040367	CG11382	1.04	0.58913				-	-
FBgn0040363	CG11384	-1.66	0.08335		Atf3 Site		-	-
FBgn0034959	CG11388	1.57	0				-	-
FBgn0035300	CG1139	-1.76	0.000269				-	-
FBgn0038732	CG11391	-2.37	0.004281				-	-
FBgn0037022	CG11396	2.27	0		Atf3 Site		-	-
FBgn0040366	CG11398	1.68	1.2e-05				-	-
FBgn0037021	CG11399	1.13	0.051413				-	-
FBgn0034198	CG11400	1.11	0.65743				-	-
FBgn0026876	CG11403	-1.07	0.372262	Atf3 Site	Atf3 Site		-	-
FBgn0037169	CG11404	1	1				-	-
FBgn0034990	CG11406	-3.46	1e-06		Atf3 Site		-	-
FBgn0038733	CG11407	-2.47	0.002827				-	-
FBgn0024366	CG11409	-1.83	0.000448				-0.515705	-1.95512
FBgn0024362	CG11412	1.06	0.226828				-	-
FBgn0035022	CG11413	2.3	0.006919				-	-
FBgn0035024	CG11414	1	0.995999				-	-
FBgn0024364	CG11417	1.14	0.110667				-	-
FBgn0024360	CG11418	1.2	0.031522				-	-
FBgn0037504	CG1142	1.42	0.0003				-	-
FBgn0037167	CG11425	-1.98	0.020447				-	-
FBgn0037166	CG11426	-1.4	0.001148				4.53209	2.39931
FBgn0035359	CG1143	-6.4	0		Atf3 Site		-	-
FBgn0029713	CG11436	1.2	0.025873				-	-
FBgn0037165	CG11437	-2.08	0.000651				-2.44858	-
FBgn0037164	CG11438	1.11	0.393591				-1.9456	-0.633698
FBgn0029715	CG11444	1.22	0.034687				-	-
FBgn0038737	CG11447	1.52	0.004166				0.540963	-
FBgn0024985	CG11448	1.15	0.021258				0.929682	-
FBgn0037162	CG11449	-1.19	0.478905				-	-
FBgn0038734	CG11453	-1.71	0.073067				-	-
FBgn0031224	CG11454	1.69	1.5e-05				-	-
FBgn0037031	CG11456	1.2	0.030188				-0.399478	-
FBgn0040637	CG11458	-1.7	0.047769				-	-
FBgn0037396	CG11459	-2.66	0.001401		Atf3 Site		-	-
FBgn0035346	CG1146	-1.08	0.528774		Atf3 Site		-	-
FBgn0039671	CG11470	-1.24	0.480612				-	-
FBgn0034688	CG11474	1.27	8.3e-05				-	-
FBgn0034687	CG11475	-2.8	0		Atf3 Site		-1.03353	-1.08842
FBgn0035397	CG11486	-1.46	0.001009				-0.555956	-
FBgn0039749	CG11498	1.03	0.624568				-1.58593	-
FBgn0039733	CG11504	1.56	2.6e-05				-	-
FBgn0035424	CG11505	-1.13	0.265528		Atf3 Site		-	-0.586697
FBgn0037156	CG11523	1.43	0.004484				0.576768	-
FBgn0036264	CG11529	1.45	0.147045				4.02416	3.37037
FBgn0046296	CG11534	2.34	0				-	-
FBgn0035400	CG11537	1.01	0.867341		Atf3 Site		0.524784	-
FBgn0039859	CG11539	1.54	0.001606				-	-
FBgn0039864	CG11550	1.24	0.007498		Atf3 Site		-	-
FBgn0086856	CG11555	1.99	1e-06				-	-
FBgn0036249	CG11560	1.22	0.005577		Atf3 Site		-	-
FBgn0031247	CG11562	1.66	0.001375				0.639584	0.734093
FBgn0039868	CG11563	1.57	0.00012				-	-
FBgn0036230	CG11570	-1.62	0.066263				-	-
FBgn0039882	CG11576	1.22	0.002694				-	-
FBgn0036847	CG11577	1.79	1e-06				-	-
FBgn0030540	CG11581	-1.76	0.061477				-	-
FBgn0035524	CG11583	1.36	0.000555				-	-
FBgn0030541	CG11584	2.39	1e-06				-	-
FBgn0030543	CG11585	-2.43	0.001633				-	-
FBgn0035520	CG11586	1.65	3.9e-05				-	-
FBgn0036221	CG11588	-1.07	0.630405	Atf3 Site			-	-
FBgn0030545	CG11590	1.2	0.072364				-0.850336	-1.15486
FBgn0035488	CG11593	1.04	0.351025				-	-
FBgn0035484	CG11594	-2.94	0				-	-
FBgn0023522	CG11596	1.08	0.094569		Atf3 Site		-	-
FBgn0036212	CG11597	1.59	0				-	-
FBgn0038067	CG11598	-10.14	0		Atf3 Site		-	-
FBgn0038068	CG11600	-15.83	0				-	-
FBgn0031244	CG11601	1.21	0.188829				-	-
FBgn0038069	CG11608	-15.19	0				-	-
FBgn0037313	CG1161	1.14	0.071697				-	-
FBgn0031232	CG11617	-3.73	0		Atf3 Site		-	-
FBgn0036836	CG11619	-1.89	0.000313				-1.03815	-0.915991
FBgn0038705	CG11626	-1.7	0.007033				-	-
FBgn0032965	CG11629	1.2	0.518375				-	-
FBgn0032964	CG11630	-3.34	9.1e-05				-	-
FBgn0032968	CG11634	1.09	0.651644				-	-
FBgn0033283	CG11635	-1.37	0.299007				-	-
FBgn0040351	CG11638	-1.57	5e-05				-	-
FBgn0036194	CG11652	-1.18	0.189398				1.63595	-
FBgn0030638	CG11655	1.27	0.017392		Atf3 Site		0.776897	0.927293
FBgn0038109	CG11656	-1.12	0.244805		Atf3 Site		-	-
FBgn0036196	CG11658	-1.4	4.7e-05				1.23196	1.27791
FBgn0038731	CG11659	-1.31	0.180796				-	-
FBgn0029539	CG11663	1.22	0.449786				-	-
FBgn0040341	CG11664	-1.08	0.782359				-	-
FBgn0033028	CG11665	-1.08	0.105249				-	-
FBgn0040648	CG11666	1	1				-	-
FBgn0038113	CG11668	-4.16	0				-	-
FBgn0038114	CG11670	1.26	0.175781				-	-
FBgn0037562	CG11671	-1.28	0.398823		Atf3 Site		-	-
FBgn0037563	CG11672	1.29	0.406515		Atf3 Site		-	-
FBgn0030551	CG11674	-1.96	0.022512				-	-
FBgn0030678	CG11679	1.48	0.000343				-	-
FBgn0040551	CG11686	1.62	2e-06				-	-
FBgn0037570	CG11693	-2.03	0.021614				-	-
FBgn0037571	CG11694	-1.92	0.020231				-	-
FBgn0030316	CG11695	1.23	9.9e-05				-	0.576608
FBgn0030314	CG11696	1.14	0.029972				-	-
FBgn0030313	CG11697	-3.01	0.000129				-	8.65852
FBgn0037572	CG11698	-1.55	0.119676				-	-
FBgn0030311	CG11699	1	1				-	1.77063
FBgn0029856	CG11700	-1.18	0.432881				-	-2.1778
FBgn0038690	CG11703	-1.78	0.037861				-	-
FBgn0031115	CG11710	1.04	0.561507				-	-
FBgn0036170	CG11714	1	1				-	-
FBgn0264712	CG1172	-1.03	0.698536				-	-
FBgn0037777	CG11722	1.67	0.000251				-	0.630652
FBgn0031391	CG11723	1.36	0.000398				-	-
FBgn0036156	CG11726	-1.03	0.933128				-	-
FBgn0037592	CG11737	1.1	0.023349				-	-
FBgn0037239	CG11739	1.25	0.000292				-0.913644	-
FBgn0040531	CG11741	-1.03	0.888579		Atf3 Site		-	-
FBgn0030292	CG11752	1.84	3e-06				-	-
FBgn0037603	CG11753	1.44	0.003828				0.684525	-
FBgn0037611	CG11755	1.92	0				-	-
FBgn0030290	CG11756	-1.04	0.838434				-	-
FBgn0037615	CG11760	-1.04	0.905826				-	-
FBgn0037625	CG11768	-1.17	0.579456				-	-
FBgn0039252	CG11771	1.29	0.004273		Atf3 Site		-	-
FBgn0033527	CG11777	1.56	8e-06				-	-
FBgn0038683	CG11779	1.31	2.1e-05				0.788809	-
FBgn0039259	CG11781	1.57	0.00344				-	-
FBgn0039264	CG11786	-3.77	2e-06				-	-
FBgn0034495	CG11788	1.37	0.00303				-	0.565642
FBgn0039265	CG11790	1.16	0.117812				-	-
FBgn0039266	CG11791	1.39	2e-06		Atf3 Site		0.576211	0.521304
FBgn0036992	CG11796	-1.28	0.080256				-	-
FBgn0030346	CG11802	1.72	9e-05				0.474089	0.480926
FBgn0033996	CG11807	1.21	0.000465				-	-
FBgn0034000	CG11808	1.28	0.01337				-	-
FBgn0036099	CG11811	1.13	0.134658				-	-
FBgn0035299	CG11815	-1.52	0.161057				-	-
FBgn0030495	CG11816	1.14	0.619406		Atf3 Site		-	-
FBgn0033519	CG11825	-2.37	0.000205				-2.58494	2.48227
FBgn0039616	CG11828	-1.83	0.048108				-	-
FBgn0031264	CG11835	-1.66	0.006629				-2.18121	-5.78011
FBgn0039272	CG11836	1.43	4.9e-05		Atf3 Site		-	-
FBgn0039627	CG11837	1.35	0.003241				-	-
FBgn0039271	CG11839	1.4	0.002799				-	-
FBgn0039628	CG11841	-2.62	0.00069				-	-
FBgn0039629	CG11842	-1.7	0.004912				-	-
FBgn0039630	CG11843	-1.03	0.924465				-	-
FBgn0039293	CG11851	1.51	0.000165				-	-
FBgn0039297	CG11852	-4.01	0				-	3.51278
FBgn0039299	CG11854	-3.08	0.00013				-	-
FBgn0039303	CG11857	-1.01	0.751434				-	-
FBgn0039305	CG11858	1.28	0.058457				-0.500422	-
FBgn0028947	CG11865	-1.18	0.343944				-	-
FBgn0039633	CG11873	-2	1e-06		Atf3 Site		-1.01577	-0.813421
FBgn0039635	CG11876	1.29	0.000928		Atf3 Site		-	-
FBgn0039310	CG11878	-1.86	0.024973				-	-
FBgn0039637	CG11880	-1.11	0.173273		Atf3 Site		0.709714	-
FBgn0039642	CG11882	-1.05	0.506437				-	-
FBgn0033538	CG11883	-1.06	0.583527		Atf3 Site		-	-
FBgn0031253	CG11885	1.47	0.000333				0.605271	0.421109
FBgn0039308	CG11889	1	1				-	-
FBgn0039309	CG11891	1	1				-	-
FBgn0039313	CG11892	-1.81	0.053699				-	-
FBgn0039316	CG11893	-1.72	0.067299				-	4.93586
FBgn0039644	CG11897	-1.79	0.00025				1.02923	-
FBgn0039645	CG11898	-3	0.000376				-	-
FBgn0014427	CG11899	1.32	0.177619				-2.6632	-2.40955
FBgn0028647	CG11902	1.18	0.051025				-	-
FBgn0036678	CG11905	-1.16	0.188627		Atf3 Site		-2.09823	-1.39072
FBgn0034425	CG11906	1.04	0.526235		Atf3 Site		-	-
FBgn0031249	CG11911	-1.14	0.663427				-	-
FBgn0031248	CG11912	-1.03	0.932653				-	-
FBgn0039274	CG11920	1.85	0				-	0.395955
FBgn0031638	CG11927	1.4	0.000282				-	-
FBgn0031620	CG11929	-1.35	0.185473				-	-
FBgn0039656	CG11951	-3.74	1.4e-05				-	-
FBgn0034436	CG11961	1.02	0.613118				-0.356153	-
FBgn0037644	CG11964	1.18	0.008428		Atf3 Site		-	-
FBgn0037645	CG11966	-1.71	0.055193		Atf3 Site		-	-
FBgn0027503	CG11970	-1.06	0.422018				-0.420305	-
FBgn0037648	CG11975	1.08	0.171113				-	-
FBgn0037650	CG11977	-2.57	0.002082				-	-
FBgn0037652	CG11980	1.55	4.4e-05				-	-0.511354
FBgn0037653	CG11982	1.21	0.075462				-	-
FBgn0037654	CG11983	-1.59	8.3e-05				-	-
FBgn0037655	CG11984	-1.08	0.096335		Atf3 Site		-	-
FBgn0040534	CG11985	1.4	0.003411				-	-
FBgn0037656	CG11986	1.42	3.5e-05				-	-
FBgn0037662	CG11997	-1.12	0.675999				-	-
FBgn0037312	CG11999	1.33	0.005106				-	-
FBgn0035234	CG12003	1.33	0.013248				-	-
FBgn0035236	CG12004	1.14	0.00034				-	-
FBgn0035464	CG12006	-1.02	0.561733				-0.703905	-0.635644
FBgn0037293	CG12007	1.68	0				0.712405	-
FBgn0035430	CG12009	-4.84	0				-	-
FBgn0035443	CG12010	1.46	0.00026				-	0.596974
FBgn0035257	CG12011	-2.58	0.000111				-	-
FBgn0035444	CG12012	1.57	0				0.705091	0.580843
FBgn0035445	CG12014	-1.16	0.21078				-	-
FBgn0035436	CG12016	-1.29	0.34665		Atf3 Site		-	-
FBgn0035429	CG12017	-2.08	5e-06		Atf3 Site		-1.31918	-
FBgn0027903	CG12018	1.42	0.003925				-	-
FBgn0035273	CG12020	-9.54	0				-	-
FBgn0035283	CG12024	1.26	7e-06				-	-
FBgn0035285	CG12025	-1.1	0.049726				-	-
FBgn0035421	CG12034	1.21	0.017748				-	-0.416075
FBgn0035263	CG12035	-2.75	7.5e-05				-	-
FBgn0035179	CG12038	-2	1e-06				-2.83924	-2.9155
FBgn0032915	CG12050	1.31	0.001558		Atf3 Site		-0.347058	-
FBgn0039831	CG12054	-1.4	1.1e-05				-	-
FBgn0030099	CG12056	1.7	0.000169				-	-
FBgn0030098	CG12057	-2.82	0.000252				-	-
FBgn0040031	CG12061	-1.4	0.154049				-	-
FBgn0030052	CG12065	1.22	0.020986	Atf3 Site	Atf3 Site		2.02893	1.32697
FBgn0039796	CG12069	-1.35	0.310551				-	-
FBgn0039808	CG12071	-2.06	0				-	-
FBgn0030065	CG12075	-1.71	0		Atf3 Site		-	-
FBgn0035426	CG12078	-1.11	0.683854				-	-
FBgn0037386	CG1208	-1.99	0.013798				-	-
FBgn0030053	CG12081	1.24	0.049066				-	-
FBgn0043458	CG12084	-1.03	0.552519				-	-
FBgn0035228	CG12091	1.2	0.004542				-	-
FBgn0035372	CG12093	1.46	0.002153				-	-
FBgn0030457	CG12096	1.28	2.5e-05				-0.632661	-0.543361
FBgn0035232	CG12099	-1.04	0.471533		Atf3 Site		-	-
FBgn0035238	CG12104	1.57	1e-06				-0.407536	-
FBgn0035241	CG12105	-6.69	0				-	-
FBgn0030100	CG12106	1.2	0.071299				-	-
FBgn0033209	CG12107	1.74	0.000108				-	-
FBgn0030050	CG12111	-4.67	0				-	-
FBgn0030048	CG12112	1.65	0				1.80251	1.04511
FBgn0030097	CG12115	-2.27	0.005174				-	-
FBgn0030041	CG12116	-3.35	0				-	-
FBgn0030101	CG12118	1.4	0.001265				-	-
FBgn0030109	CG12121	1.24	2e-06				-	-
FBgn0030039	CG12123	1.71	0.000163				-	-
FBgn0033280	CG12126	-1.07	0.633761				-	-
FBgn0033473	CG12128	1.55	4.8e-05				-	-
FBgn0033475	CG12129	1.26	0.002286				-1.33443	-
FBgn0037387	CG1213	-1.24	0.274665				-	-
FBgn0033469	CG12133	-3.14	0.000209				-	-
FBgn0033471	CG12134	1.49	0.002574				-	-
FBgn0037325	CG12147	-1.18	0.343944				-	-
FBgn0029957	CG12155	-1.11	0.041383				-	-
FBgn0040775	CG12158	-1.09	0.71658		Atf3 Site		-	-
FBgn0033232	CG12159	1.46	5e-06				0.408859	0.535736
FBgn0260462	CG12163	1.29	2e-06		Atf3 Site		-	-
FBgn0033158	CG12164	-2.77	0.000316				-	-
FBgn0037356	CG12170	2.68	3e-06				0.834544	0.699462
FBgn0037354	CG12171	1.5	0.000699				-	-
FBgn0037305	CG12173	1.38	0.008122				-	-
FBgn0030510	CG12177	1.03	0.847114				2.02349	-
FBgn0025388	CG12179	-1.06	0.528037		Atf3 Site		-0.918264	-0.463763
FBgn0037377	CG1218	1.28	0.00619				-	-
FBgn0028504	CG12182	1.16	0.027235				-	-
FBgn0025387	CG12184	-1.85	0.001336				-	-
FBgn0031636	CG12194	-1.91	0.005441				-	-
FBgn0031018	CG12200	1.39	0.12826				-	-
FBgn0031022	CG12204	1.1	0.453031				0.476879	-
FBgn0029662	CG12206	1.09	0.063981		Atf3 Site		0.591619	0.549975
FBgn0038220	CG12207	-1.07	0.259352	Atf3 Site	Atf3 Site		-	-
FBgn0033498	CG12209	-12.55	0				-	-
FBgn0260742	CG12213	1.04	0.500087				-	-0.518158
FBgn0043796	CG12219	1.16	0.016257		Atf3 Site		-	-
FBgn0037974	CG12224	-1.9	0.000166				-2.6777	1.67535
FBgn0036723	CG12229	1.14	0.513069				-	-
FBgn0031026	CG12231	-2.61	0.001799				-	-
FBgn0029822	CG12236	-1.06	0.421253				-0.422795	-
FBgn0031048	CG12237	1.58	0.001442				-	0.405368
FBgn0029810	CG12239	-7.32	0		Atf3 Site		-4.98794	-
FBgn0038304	CG12241	1.14	0.001059		Atf3 Site		-	-
FBgn0026148	CG12253	1.56	2e-05				-	0.436612
FBgn0038002	CG12256	1	1				-	-
FBgn0039557	CG12259	1.48	8e-06				-	-
FBgn0035811	CG12262	1.36	0.277908				-	-
FBgn0034346	CG12263	1.26	4.7e-05				-	-
FBgn0032393	CG12264	1.66	0.000168				0.876796	0.449426
FBgn0038057	CG12267	1.04	0.532863				-	-
FBgn0039131	CG12268	-1.13	0.251934		Atf3 Site		-1.47364	-1.35897
FBgn0038665	CG12269	1.18	0.225929				-	-
FBgn0037491	CG1227	1.64	0				-	-
FBgn0038847	CG12278	-2.04	0.013251				-	-
FBgn0038080	CG12279	1.12	0.396749				-	-
FBgn0032620	CG12288	1.3	0.038479		Atf3 Site		-	-
FBgn0036160	CG12289	1	1		Atf3 Site		-	-
FBgn0039419	CG12290	-1.26	0.03905		Atf3 Site		1.15215	-
FBgn0032295	CG12299	-1.15	0.021538				-0.54539	-
FBgn0036514	CG12301	1.2	0.056529				-	-
FBgn0032370	CG12307	1	1		Atf3 Site		-	-
FBgn0033542	CG12309	-3.28	1e-06				-	-
FBgn0035134	CG1231	-2.03	0.003674				-	-
FBgn0036467	CG12310	-1.65	0.104055				-	-
FBgn0036483	CG12316	1.24	0.001689				-	-
FBgn0038590	CG12320	1.18	0.089659				-0.512307	-
FBgn0038577	CG12321	1.48	0.000131				-	-
FBgn0033557	CG12325	1.03	0.571326				-	-
FBgn0035137	CG1233	1.11	0.068685				-	-
FBgn0038617	CG12333	1.52	0				-	-
FBgn0033543	CG12338	1.64	1e-06				-	-
FBgn0037489	CG1234	1.11	0.050976				-	-
FBgn0033550	CG12341	1.46	0				-	-
FBgn0033556	CG12343	1.37	0.007643				-	0.395719
FBgn0033558	CG12344	-1.41	0.017471				-	-
FBgn0038558	CG12347	-1.16	0.385709				-	-
FBgn0040805	CG12355	1.4	0.232667				-	-
FBgn0037370	CG1236	1.2	0.138183				-	-
FBgn0036082	CG12362	-1.11	0.725325				-	-
FBgn0033774	CG12374	-3.05	5e-06				-	-
FBgn0031987	CG12375	1.34	0.000653				-	-
FBgn0033323	CG12376	-11.94	0				-	-
FBgn0030676	CG12379	1.97	0.003035				1.38433	1.12802
FBgn0033624	CG12384	1.31	0.000614		Atf3 Site		-	-
FBgn0037368	CG1239	2.1	0		Atf3 Site		-	-
FBgn0033581	CG12391	1.05	0.364443				-0.378422	-
FBgn0031768	CG12393	1.23	0.004564				-	-
FBgn0030722	CG12395	-1.59	0.10572				-	-
FBgn0030596	CG12398	-6	0		Atf3 Site		-	-
FBgn0038202	CG12402	-2.71	2e-06				-	-
FBgn0032465	CG12404	1.23	0.002471				-	-
FBgn0039588	CG12413	1.76	0		Atf3 Site		-	-
FBgn0037797	CG12420	-2	0.002382		Atf3 Site		-	-
FBgn0039552	CG12426	1	1				-	-
FBgn0039543	CG12428	1.11	0.034535				-	-
FBgn0032065	CG12438	1	1		Atf3 Site		-	-
FBgn0032094	CG12439	1	1		Atf3 Site		-	-
FBgn0031201	CG12446	-1.67	0.087724				-	-
FBgn0028857	CG12448	-1.07	0.630405				-	-
FBgn0035360	CG1246	-3.97	0				-	-
FBgn0033861	CG12464	1	1		Atf3 Site		-	-
FBgn0040371	CG12470	-1.21	0.519101		Atf3 Site		-	-
FBgn0036809	CG12477	-1.65	0.085719		Atf3 Site		-	-
FBgn0040871	CG12479	1	1				-	-
FBgn0030537	CG12480	-1.58	0.112786				-	-
FBgn0030542	CG12481	1.67	0.000225				-6.35129	-
FBgn0040688	CG12483	-1.12	0.470451		Atf3 Site		-	-
FBgn0086604	CG12484	-1.33	0.206792		Atf3 Site		-	-
FBgn0034782	CG12490	-1.16	0.385709				-	-
FBgn0034900	CG12491	-1.41	0.14996				-	-
FBgn0035571	CG12493	1.27	0.294963				-	-
FBgn0040385	CG12496	-5.08	0				-	-
FBgn0040356	CG12498	-1.36	0.180055				-	-
FBgn0038968	CG12499	1.07	0.393908				-	-
FBgn0035171	CG12502	-3.03	3e-06		Atf3 Site		-	-
FBgn0031276	CG12506	-1.35	0.185735				-	-
FBgn0030729	CG12507	-1.05	0.864347				-	-
FBgn0031729	CG12511	1	1		Atf3 Site		-	-
FBgn0031703	CG12512	-1.34	0.325065				4.17323	8.16048
FBgn0039577	CG12516	-1.44	0.13112				-	-
FBgn0032311	CG12517	-1.07	0.630405		Atf3 Site		-	-
FBgn0036872	CG12519	4.3	0				-	-
FBgn0036324	CG12520	-1.13	0.61675				Inf	Inf
FBgn0040816	CG12521	1	1				-	-
FBgn0036131	CG12522	-4.45	1e-06				-	-
FBgn0036102	CG12523	-1.04	0.884735				-	-
FBgn0031064	CG12531	-1.54	1.8e-05		Atf3 Site		-	-
FBgn0029657	CG12535	-1.36	0.157826		Atf3 Site		-	-
FBgn0038157	CG12538	-1.49	0.112054				-	-
FBgn0030586	CG12539	1.5	0.108979				-	-
FBgn0030570	CG12540	1.46	0.163965		Atf3 Site		-	-
FBgn0029930	CG12541	-1.37	0.065902		Atf3 Site		-2.29202	-4.12494
FBgn0037178	CG12546	1	1				-	-
FBgn0250830	CG12547	1.21	0.007811				-	-
FBgn0031974	CG12560	-1.89	5.7e-05		Atf3 Site		1.13495	-
FBgn0039958	CG12567	1.01	0.897086				-	-
FBgn0031190	CG12576	1.02	0.676439				-	0.547498
FBgn0037213	CG12581	-1.06	0.211678		Atf3 Site		-	0.418515
FBgn0040684	CG12589	-4.98	0		Atf3 Site		-	-
FBgn0037294	CG12590	-1.77	0.040644				-	-
FBgn0037811	CG12592	-1.41	0.182125				-	2.9557
FBgn0037941	CG12594	-2.67	5e-06		Atf3 Site		-	-
FBgn0035481	CG12605	-1.38	0.003719				-	-
FBgn0035545	CG12607	3.23	2.5e-05		Atf3 Site		-	3.44152
FBgn0030630	CG12608	1.35	9.7e-05				-	-
FBgn0030952	CG12609	-1.5	0.10568				-	-
FBgn0040996	CG12617	1.27	0.43539				-	-
FBgn0032626	CG12620	1	1				-	-
FBgn0030224	CG12637	1.16	0.617317		Atf3 Site		-	-
FBgn0030202	CG12640	1.34	0.141544				-	-
FBgn0040942	CG12643	-1.68	5.5e-05				-	1.41205
FBgn0030181	CG12645	1.95	0.029546		Atf3 Site		-	-
FBgn0035517	CG1265	1.29	0.010403				-	-
FBgn0031080	CG12655	-1.58	0.132842				3.71594	1.79654
FBgn0040929	CG12659	1.39	2.4e-05				-0.71725	-0.622284
FBgn0030071	CG12661	-1.38	0.232726				-	-
FBgn0030074	CG12662	-1.07	0.630405				-	-
FBgn0030886	CG12672	-1.09	0.778081				-	-
FBgn0031388	CG12674	-1.25	0.462695				-	-
FBgn0031103	CG12679	-1.07	0.630405		Atf3 Site		-	-
FBgn0029740	CG12680	-1.02	0.951606		Atf3 Site		-	-
FBgn0029730	CG12681	1.2	0.27741		Atf3 Site		-	-
FBgn0029729	CG12682	1	1				-	-
FBgn0029717	CG12684	-1.23	0.29637				-	-
FBgn0029707	CG12688	-3.34	0				-3.17714	-1.65299
FBgn0029952	CG12689	1	1		Atf3 Site		-	-
FBgn0029701	CG12691	1.38	0.115403		Atf3 Site		-	-
FBgn0029703	CG12692	-1.11	0.667012		Atf3 Site		-	-
FBgn0029705	CG12693	1.4	0.171215		Atf3 Site		-	-
FBgn0030721	CG12698	1.02	0.942787				-	-
FBgn0046294	CG12699	1.37	0.305176				-	-
FBgn0031070	CG12702	-1.05	0.285416				-	-
FBgn0030666	CG12708	-1.35	0.000463				-	-
FBgn0035392	CG1271	1.11	0.263994				-	-
FBgn0036536	CG12713	1.58	0.00016				0.715748	0.789418
FBgn0030443	CG12715	-1.26	0.450806				-	-
FBgn0030439	CG12716	-1.14	0.425271				-	-
FBgn0030420	CG12717	1.18	0.05442				-0.414901	-
FBgn0030373	CG12721	2.35	0.003785		Atf3 Site		-	-
FBgn0030459	CG12723	-13.01	0				-	-
FBgn0030483	CG12725	-4.34	0				2.8206	3.44422
FBgn0029825	CG12728	1.59	1e-06		Atf3 Site		-	-
FBgn0029816	CG12729	-1.01	0.961668				-	-
FBgn0035522	CG1273	-2.11	2e-06				-4.50212	-7.47394
FBgn0029771	CG12730	1.17	0.05585				0.939067	0.378118
FBgn0033184	CG12736	1.32	0.010482				-	0.641265
FBgn0033459	CG12744	-1.31	0.021927				-0.603602	-0.815044
FBgn0037341	CG12746	1.65	0				1.46799	0.966615
FBgn0035321	CG1275	1.06	0.368373				-	-
FBgn0035476	CG12766	-2.38	0.002614				-	-
FBgn0037206	CG12768	-1.1	0.237357				-	-
FBgn0033252	CG12769	-4.91	0		Atf3 Site		-	-
FBgn0030055	CG12772	-1.02	0.784503		Atf3 Site		0.581005	0.618498
FBgn0024365	CG12773	1.21	0		Atf3 Site		0.42418	-
FBgn0033301	CG12780	1	1		Atf3 Site		-	-
FBgn0034838	CG12782	-1.13	0.400797				-	-
FBgn0038448	CG12783	-1.18	0.588124				-	-
FBgn0038356	CG12784	-1.27	0.249195				-	-
FBgn0031041	CG12788	1	1				-	-
FBgn0031535	CG12795	1.48	0.000468				0.528183	-
FBgn0029909	CG12796	-1.83	0.02831		Atf3 Site		-	-
FBgn0037779	CG12811	1.38	3.6e-05		Atf3 Site		-	-
FBgn0037796	CG12814	1.14	0.029384		Atf3 Site		1.76929	1.62654
FBgn0037798	CG12817	-1.54	0.031419				-	-
FBgn0037809	CG12818	1.58	0.001335				-	-
FBgn0033229	CG12822	1.28	0.000151				-	-
FBgn0033222	CG12824	-4.11	1e-06				-	-
FBgn0033221	CG12825	-2.43	4e-06				-	-
FBgn0033207	CG12826	-9.17	0		Atf3 Site		-	-
FBgn0033145	CG12828	-1.34	0.315975				-	-
FBgn0033141	CG12831	-1.18	0.583845				-	-
FBgn0033140	CG12836	-1.09	0.775936				-	-
FBgn0040666	CG12848	2.23	0		Atf3 Site		0.522331	-
FBgn0035068	CG12849	-1.63	0.086205				-	-
FBgn0035086	CG12851	-2.71	0				-	-
FBgn0040747	CG12853	-1.52	0.168834				-	-
FBgn0033963	CG12857	-4.66	0				-	-
FBgn0033958	CG12858	-6.09	0		Atf3 Site		-	-
FBgn0033954	CG12860	-1.33	0.197859		Atf3 Site		-	-
FBgn0033953	CG12861	1	1				-	-
FBgn0033950	CG12862	-1.53	0.095789				-	-
FBgn0033948	CG12863	1.73	0				0.531392	0.610381
FBgn0033955	CG12866	-1.73	0.045388		Atf3 Site		-	-
FBgn0033945	CG12868	2.41	0				1.64348	2.24404
FBgn0033943	CG12869	-1.59	0.024562		Atf3 Site		-	-
FBgn0037506	CG1287	1.05	0.846311				-	-
FBgn0039544	CG12877	-1.01	0.861273				-	-
FBgn0250845	CG1288	-5.2	0				-	-
FBgn0046258	CG12880	1.02	0.805551				1.70199	0.338584
FBgn0039538	CG12883	1.63	1e-06				1.81278	1.45727
FBgn0039523	CG12885	1.01	0.954779		Atf3 Site		-	-
FBgn0033523	CG12895	1.26	0.01304		Atf3 Site		-	0.451034
FBgn0033521	CG12896	-1.55	0.023691				-	-
FBgn0033516	CG12898	-1.07	0.630405				-	-
FBgn0033512	CG12902	1	1				-	-
FBgn0250840	CG12907	1	1				-	-
FBgn0033507	CG12909	1.23	0.051074				-	-
FBgn0035401	CG1291	1.36	0.018424				-	-
FBgn0033502	CG12910	1.29	0.138119				2.33539	2.41386
FBgn0033501	CG12911	1.87	0				7.58938	5.62426
FBgn0033497	CG12912	1	1				-	-
FBgn0033500	CG12913	-1.21	0.243752		Atf3 Site		-	-
FBgn0033499	CG12914	-13.72	0				-	-
FBgn0033490	CG12917	-5.1	0				-	-
FBgn0033481	CG12920	-13.33	0				-	-
FBgn0033461	CG12923	-1.32	0.371761				-	-
FBgn0033437	CG12926	-1.64	0.000273				-	-
FBgn0033429	CG12929	1.24	0.243283				-	-
FBgn0033541	CG12934	-1.88	0.012652				-	-
FBgn0033547	CG12935	1.52	0.000875				-	-
FBgn0033569	CG12942	1	0.977465				-	-0.453902
FBgn0037755	CG12945	1.48	0		Atf3 Site		0.477898	0.365587
FBgn0037753	CG12947	-1.24	0.149866				-1.2404	-
FBgn0037739	CG12948	1.15	0.247036				-	-
FBgn0037736	CG12950	-1.91	1.9e-05				-	-
FBgn0037677	CG12951	-4.32	0				-	-
FBgn0034031	CG12963	-5.29	0		Atf3 Site		-	-
FBgn0034022	CG12964	-1.76	2e-06		Atf3 Site		-2.48299	-2.49469
FBgn0034047	CG12970	-6.01	0				-	-
FBgn0037078	CG12971	-1.06	0.796672				3.50523	-
FBgn0037065	CG12974	1.05	0.743955		Atf3 Site		-	-
FBgn0037061	CG12975	1.55	0.003587				-	-
FBgn0037040	CG12983	-1.13	0.699273		Atf3 Site		-	-
FBgn0037042	CG12984	-2.78	5.7e-05				-	-
FBgn0030881	CG12985	-2.03	0.019895				-	-
FBgn0030868	CG12986	1.17	0.55822				-	-
FBgn0035501	CG1299	1.48	0.141623		Atf3 Site		1.01442	0.612658
FBgn0030859	CG12990	-5.66	0				-	-
FBgn0030847	CG12991	1.31	1e-06		Atf3 Site		1.57074	0.791132
FBgn0030846	CG12992	1.03	0.91453				-	-
FBgn0040877	CG12994	-1.45	0.216977		Atf3 Site		-	-
FBgn0030826	CG12995	-1.8	0.031959				-	-
FBgn0030829	CG12998	-1.52	0.140653				-	-
FBgn0030807	CG13000	-4.26	0				-	-
FBgn0030806	CG13001	1.01	0.862428				-0.488206	-
FBgn0030804	CG13002	-1.14	0.422779				-	-
FBgn0030798	CG13003	-1.5	0.083495		Atf3 Site		1.69682	-
FBgn0030797	CG13004	-1.27	0.011734				-0.569532	-
FBgn0030794	CG13005	1.45	0				-	-
FBgn0030780	CG13008	-2.55	0.001564		Atf3 Site		-	-
FBgn0030770	CG13010	-2.98	9.8e-05				-	-
FBgn0030769	CG13012	-3.17	0		Atf3 Site		-	-
FBgn0030759	CG13014	1.73	8e-06				0.512034	-
FBgn0033899	CG13016	1.48	0				0.476756	-
FBgn0040751	CG13018	1.46	0.026278				-	-
FBgn0029669	CG13021	-1.03	0.914657				-	-
FBgn0036679	CG13022	-2.04	0.017932				-	-
FBgn0036677	CG13023	-2.09	1e-06				-6.14009	-7.38971
FBgn0036665	CG13024	-2.05	1e-06		Atf3 Site		-	-
FBgn0036660	CG13025	1.37	1e-06		Atf3 Site		-	-
FBgn0036656	CG13026	-2.57	0.002151				-	-
FBgn0036676	CG13028	-2.01	0.006946				-	-
FBgn0036670	CG13029	1.21	0.249122				-	-
FBgn0036655	CG13031	1	1				-	-
FBgn0036652	CG13032	-6.89	0		Atf3 Site		-	-
FBgn0036638	CG13033	-2.19	0.010948				-	-
FBgn0040795	CG13038	1.81	0.048622				2.1162	-
FBgn0036609	CG13039	1	1				-	-
FBgn0031141	CG1304	-1.28	0.237827				-	-
FBgn0036608	CG13040	-1.38	0.294526				-	-
FBgn0036605	CG13041	12.71	0				-2.84718	-3.92102
FBgn0036602	CG13042	-1.45	0.12444				-	-
FBgn0036600	CG13043	1.27	0.394372				-	-
FBgn0036599	CG13044	1	1				-2.16946	-
FBgn0036596	CG13045	1.18	0.353347				-4.96773	-5.71735
FBgn0036595	CG13046	1.78	0				-1.55269	2.17141
FBgn0036594	CG13047	-5.08	0				-	-
FBgn0036593	CG13048	-2.34	0.002683				-	-
FBgn0036592	CG13049	-1.66	0.088974				-	-
FBgn0036591	CG13050	-1.72	0.052619				-	-
FBgn0040799	CG13051	-1.14	0.422779				-	-
FBgn0040801	CG13053	-1	0.99308				-4.35173	-
FBgn0036584	CG13054	-2.47	0.003376				-	-
FBgn0036583	CG13055	-4.72	0		Atf3 Site		-	-
FBgn0040794	CG13056	1.78	0.000992		Atf3 Site		-	-
FBgn0036610	CG13058	-1.24	0.427219				-	-
FBgn0036607	CG13059	-1.14	0.624431				-	-
FBgn0036606	CG13060	2.01	0				-	-
FBgn0036603	CG13062	-1.18	0.499061				-	-
FBgn0036601	CG13063	1.05	0.859517		Atf3 Site		-	-
FBgn0040796	CG13064	1.24	0.121718				-4.03168	-4.58746
FBgn0036590	CG13065	-1.12	0.565298				-	-
FBgn0040797	CG13066	-1.11	0.653223				-	-
FBgn0036589	CG13067	-2.26	0.007511		Atf3 Site		-	3.07213
FBgn0036588	CG13068	1.19	0.548959				-	-
FBgn0040798	CG13069	-1.36	0.180055				-	-
FBgn0026566	CG1307	1.39	0.00354				-	-
FBgn0036586	CG13070	-1.39	0.243546				-	-
FBgn0036585	CG13071	2.01	1e-06		Atf3 Site		-	-
FBgn0036577	CG13073	-1.04	0.861681		Atf3 Site		-	-
FBgn0036567	CG13074	-8.94	0				-	-
FBgn0036563	CG13075	-1.64	0.026693				-	-
FBgn0032810	CG13077	1.29	0.113788				-	-
FBgn0032809	CG13078	-1.33	0.360628				-	-
FBgn0032804	CG13081	-1.86	0.004859				-	-
FBgn0032803	CG13082	-1.16	0.377166				-1.63962	-2.01639
FBgn0032789	CG13083	-1.55	0.023477				-	-
FBgn0032788	CG13084	-1.92	0.020038				-	-
FBgn0032780	CG13085	-1.02	0.931848				-	-
FBgn0032770	CG13086	1.14	0.656839				-	-
FBgn0032047	CG13088	1.4	0.001404				-	0.644226
FBgn0035519	CG1309	1.15	0.005361		Atf3 Site		-	-
FBgn0032055	CG13091	-2.75	3e-05				-	-
FBgn0032050	CG13096	1.09	0.217269		Atf3 Site		-0.56419	-0.464904
FBgn0032051	CG13097	1.13	0.110213				-	-
FBgn0032084	CG13101	-2.8	0				-2.33026	-
FBgn0032088	CG13102	-2.29	0.005339				-	-
FBgn0032100	CG13108	-1.8	0.000264				2.1012	2.51231
FBgn0035523	CG1311	1.19	2e-06		Atf3 Site		-	-
FBgn0032111	CG13110	1	1				-	-
FBgn0032126	CG13113	-2.9	0.000393		Atf3 Site		-	-
FBgn0032127	CG13114	-1.48	0.088807				-	-
FBgn0032139	CG13116	1.99	0.000733				-	-
FBgn0032140	CG13117	3.1	0				-	-
FBgn0032150	CG13123	1.1	0.45471				-	-
FBgn0032156	CG13124	-1.5	1e-06		Atf3 Site		3.00834	2.0043
FBgn0032168	CG13126	1.27	0.002372				-	0.558659
FBgn0032176	CG13127	-1.92	0.021788				-	-
FBgn0032175	CG13131	-1.73	0.062127		Atf3 Site		-	-
FBgn0032181	CG13133	-1.07	0.630405				-	-
FBgn0032184	CG13135	-1.73	0.064555				-	-
FBgn0032188	CG13137	-1.07	0.630405				-	-
FBgn0032211	CG13138	-9.96	0				-2.08985	-
FBgn0031134	CG1314	1	1				-	-
FBgn0032260	CG13144	-4.14	1e-06				-	-
FBgn0033767	CG13148	-2.45	0.002759				-	-
FBgn0026565	CG1315	-1.1	0.689098		Atf3 Site		-	-
FBgn0033750	CG13151	1.34	0.00323				-	-
FBgn0033736	CG13154	-2.63	9e-06				-	-
FBgn0033723	CG13155	-1.36	0.285508				-	-
FBgn0033732	CG13157	-1.84	0.01356				-	-
FBgn0033721	CG13159	-1.35	0.185473				-	-
FBgn0035526	CG1316	-1.26	0.000259				-0.529189	-
FBgn0033720	CG13160	-2.67	0.001211				-	-
FBgn0033712	CG13163	1.46	2e-05				0.911568	-
FBgn0061197	CG13164	-1.25	0.468387				-	-
FBgn0033705	CG13168	-1.77	0.062599				-	-
FBgn0035333	CG1317	-1.02	0.763983				-	-
[truncated: 15,486 more rows]
