# Supplementary material for: Atf3 links loss of epithelial polarity to defects in cell differentiation and cytoarchitecture
Source: PLoS Genet. 2018 Mar 1;14(3):e1007241. doi: 10.1371/journal.pgen.1007241 (PMC5849342; doi:10.1371/journal.pgen.1007241)
Supplement: S4 Dataset — (XLSX) [file pgen.1007241.s017.xlsx]

## Sheet: Fig 1A
Figure 1A: atf3 mRNA expression
FRT82B	FRT82B scrib1		FRT19	FRT19 dlg1G0342
1.06882	13.2253		2.04015	2.67918
0.840552	10.0675		0.75716	2.05232
0.808069	9.12427		0.968859	2.17117
0.596141			0.805751	2.49435
1.68641			0.426932

## Sheet: S1A Fig
S1A Figure: dlg1 mRNA expression
control	dlg1G0342
0.996291	0.0112352
1.05693	0.00972154
1.06221	0.0118908
0.910456	0.0106129
1.00226	0.0102055
0.979754	0.00325461

## Sheet: S3F Fig
S3F Figure: Quantification of adult eye size
Genotype	Replicate	Pixels	Relative Area	Average
FRT19	1	97844	0.998329	1
FRT19	2	94704	0.966291
FRT19	3	93124	0.95017
FRT19	4	97245	0.992217
FRT19	5	97635	0.996197
FRT19	6	101031	1.03085
FRT19	7	92083	0.939548
FRT19	8	100243	1.02281
FRT19	9	105892	1.08045
FRT19	10	92329	0.942058
FRT19	11	93233	0.951282
FRT19	12	105387	1.07529
FRT19	13	98640	1.00645
FRT19	14	101514	1.03578
FRT19	15	103285	1.05385
FRT19	16	93408	0.953067
FRT19	17	98535	1.00538
FRT19 dlg1G0342	1	78110	0.796978	0.805836
FRT19 dlg1G0342	2	89083	0.908938
FRT19 dlg1G0342	3	71819	0.732789
FRT19 dlg1G0342	4	80881	0.825251
FRT19 dlg1G0342	5	77832	0.794141
FRT19 dlg1G0342	6	88802	0.906071
FRT19 dlg1G0342	7	88970	0.907785
FRT19 dlg1G0342	8	78719	0.803191
FRT19 dlg1G0342	9	74033	0.755379
FRT19 dlg1G0342	10	78912	0.805161
FRT19 dlg1G0342	11	82920	0.846055
FRT19 dlg1G0342	12	80360	0.819935
FRT19 dlg1G0342	13	70054	0.71478
FRT19 dlg1G0342	14	71108	0.725534
FRT19 dlg1G0342	15	77475	0.790499
FRT19 dlg1G0342	16	77040	0.78606
FRT19 dlg1G0342	17	76511	0.780663
FRT19 atf376 dlg1G0342	1	109883	1.12117	1.03308
FRT19 atf376 dlg1G0342	2	107598	1.09785
FRT19 atf376 dlg1G0342	3	99887	1.01917
FRT19 atf376 dlg1G0342	4	97578	0.995615
FRT19 atf376 dlg1G0342	5	100561	1.02605
FRT19 atf376 dlg1G0342	6	92827	0.947139
FRT19 atf376 dlg1G0342	7	93720	0.956251
FRT19 atf376 dlg1G0342	8	101259	1.03317
FRT19 atf376 dlg1G0342	9	93766	0.95672
FRT19 atf376 dlg1G0342	10	109218	1.11438
FRT19 atf376 dlg1G0342	11	108130	1.10328
FRT19 atf376 dlg1G0342	12	92208	0.940823
FRT19 atf376 dlg1G0342	13	110411	1.12655
FRT19 atf376 dlg1G0342	14	108699	1.10909
FRT19 atf376 dlg1G0342	15	98678	1.00684
FRT19 atf376 dlg1G0342	16	94949	0.968791
FRT19 atf376 dlg1G0342	17	101871	1.03942
FRT19 dlg1m52	1	68075	0.694588	0.612857
FRT19 dlg1m52	2	69404	0.708148
FRT19 dlg1m52	3	76081	0.776275
FRT19 dlg1m52	4	72735	0.742135
FRT19 dlg1m52	5	56742	0.578954
FRT19 dlg1m52	6	75587	0.771235
FRT19 dlg1m52	7	39687	0.404937
FRT19 dlg1m52	8	62712	0.639868
FRT19 dlg1m52	9	65193	0.665182
FRT19 dlg1m52	10	69769	0.711872
FRT19 dlg1m52	11	53184	0.542651
FRT19 dlg1m52	12	49217	0.502174
FRT19 dlg1m52	13	38573	0.393571
FRT19 dlg1m52	14	69508	0.709209
FRT19 dlg1m52	15	39511	0.403142
FRT19 dlg1m52	16	63902	0.65201
FRT19 dlg1m52	17	56980	0.581383
FRT19 dlg1m52	18	67400	0.687701
FRT19 dlg1m52	19	46970	0.479248
FRT19 atf376 dlg1m52	1	72048	0.735125	0.836626
FRT19 atf376 dlg1m52	2	76165	0.777132
FRT19 atf376 dlg1m52	3	87283	0.890572
FRT19 atf376 dlg1m52	4	70078	0.715025
FRT19 atf376 dlg1m52	5	83742	0.854443
FRT19 atf376 dlg1m52	6	82774	0.844566
FRT19 atf376 dlg1m52	7	78101	0.796886
FRT19 atf376 dlg1m52	8	76611	0.781683
FRT19 atf376 dlg1m52	9	87727	0.895103
FRT19 atf376 dlg1m52	10	88443	0.902408
FRT19 atf376 dlg1m52	11	77934	0.795182
FRT19 atf376 dlg1m52	12	86014	0.877624
FRT19 atf376 dlg1m52	13	87358	0.891338
FRT19 atf376 dlg1m52	14	78047	0.796335
FRT19 atf376 dlg1m52	15	88982	0.907908
FRT19 atf376 dlg1m52	16	86308	0.880624
FRT19 atf376 dlg1m52	17	77309	0.788805
FRT19 atf376 dlg1m52	18	86569	0.883287
FRT19 atf376 dlg1m52	19	86428	0.881848

## Sheet: S5A,S5D Fig
S5A Figure: % GFP+ cells
	FRT19	FRT19 dlg1G0342	FRT19 dlg1G0342 atf376	FRT19 dlg1G0342 atf3WT		FRT19 p35	FRT19 dlg1G0342 p35	FRT19 dlg1G0342 atf376 p35
	33.1	15.3	17	7.6		35.2	23.3	21
	34.2	11.8	14.7	8.5		35.1	24.6	24.1
	31.8	14.3	19	8.4		33	25.3	20.1
	32.7		19	9.7		35.5	22.9	21.1
				10			24.1	23.9
							23.5	24.3
							25.7
S5D Figure: % Eclosed Adults
	p35	dlg1G0342 p35	atf376dlg1G0342 p35
	93	15	75
	100	33.3	82
	97	6.4	69.2
	99	21.6	79.4

## Sheet: S6 Fig
S6A Figure: qRT-PCR from EADs
Fold change	Dynactin	Ude	Arp1	alphaTub84b exon	betaTub56D exon	LamC
FRT82B	1.11419	1.30203	0.990623	0.902852	0.977405	1.05455
FRT82B	0.979407	0.714329	0.943976	0.887968	0.906187	0.872112
FRT82B	0.916386	1.07518	1.06938	1.24734	1.12904	1.08732
FRT82B atf3wt	1.53825	6.83427	1.46893	1.16198	1.03418	4.69198
FRT82B atf3wt	1.37449	4.91601	1.23544	1.19541	1.08134	4.85923
FRT82B atf3wt	1.73783	5.99008	1.47784	1.2568	1.07607	5.90385
S6B Figure: Atf3-ChIP from EADs
Fold Enrichment	LamC ATRE 1	LamC ATRE 2	LamC ATRE 3	coracle ATRE	alphaTub84B ATRE
w1118	1.08719	0.88472	1.25185	1.28145	0.638133
w1118	0.59369	0.81657	0.655763	0.539254	1.77144
w1118	1.54929	1.38421	1.21815	1.44713	0.88463
atf3gBAC	1.51084	2.54078	3.03212	1.09914	14.7613
atf3gBAC	0.947668	8.66515	5.08337	1.45936	70.8334
atf3gBAC	1.03498	10.0749	3.40121	1.09204	48.1725
